# Supplementary material for: Plant diversity modifies multi-trophic interactions in croplands, grasslands and forests
Source: Sci Adv. 2026 Jul 23;12(30):eaeb8680. doi: 10.1126/sciadv.aeb8680 (PMC13394405; doi:10.1126/sciadv.aeb8680)
Supplement: Supplementary file 2 — Data S1 to S7 [file sciadv.aeb8680_data_s1_to_s7.zip]

Archive with 7 entries (7 files):
- aeb8680_data_s1.xlsx
- aeb8680_data_s2.xlsx
- aeb8680_data_s3.xlsx
- aeb8680_data_s4.xlsx
- aeb8680_data_s5.xlsx
- aeb8680_data_s6.xlsx
- aeb8680_data_s7.xlsx
