# Supplementary material for: Plant diversity modifies multi-trophic interactions in croplands, grasslands and forests
Source: Sci Adv. 2026 Jul 23;12(30):eaeb8680. doi: 10.1126/sciadv.aeb8680 (PMC13394405; doi:10.1126/sciadv.aeb8680)
Supplement: Supplementary file 2 — Data S1 to S7 [file sciadv.aeb8680_data_s1_to_s7.zip › aeb8680_data_s1.xlsx]

## Sheet: study information
	Experiment order	Loacations	Latitude	Longitude	Study type (Managed study OR Observational study)	Experiment type (greenhouse, cage, pot, semi-field or fully field experiment)	Lowest plant species-Control		Higher plant species-Treatment		Experiment year (s)	Each plot area for each Control (a range is OK)	Number of repeats in Control	All plot area for Control	Each plot area for each Treatment (a range is OK)	Number of repeats in Treatment	All plot area for Treatment	All experiment area for both Control and Treatment	Plant diversification practice (ground cover vegetation, interplanting/intercropping or others?)	Pesticides were used or not (if used, list the pesticide names; the pesticides should be the same between Control and Treatment)	Herbivores (insect pests, nematodes, mites, etc) -in both control and treatment	Sampling methods and times of herbivores -in both control and treatment	Herbivore performance- Conrol (please give/calculate the average value of all experimantal years)			Herbivore performance- Treatment (please give/calculate the average value of all experimantal years)			Predators (predatory arthropods, predatory nematodes, predatory mites, etc.) -in both control and treatment	Sampling methods and times of predators -in both control and treatment	Predator performance (i.e. carnivores of arthropod herbivores)- Conrol (please give/calculate the average value of all experimantal years)			Predator performance (i.e. carnivores of arthropod herbivores)- Treatment (please give/calculate the average value of all experimantal years)			Parasitoid -in both control and treatment	Sampling methods and times of parasitoids -in both control and treatment	Parasitoid performance (i.e. parasitic wasps and parasitic flies) - Conrol (please give/calculate the average value of all experimantal years)			Parasitoid performance (i.e. parasitic wasps and parasitic flies) - Treatment (please give/calculate the average value of all experimantal years)			Target plant and sampling times-in both control and treatment	Plant performance (i.e. crops, trees, grass, native plants, weeds and/or their mixture) - Control (please give/calculate the average value of all experimantal years)			Plant performance (i.e. crops, trees, grass, native plants, weeds and/or their mixture) - Treatment (please give/calculate the average value of all experimantal years)
							English name (Latin name)	Number of plant species	English name (Latin name)	Number of plant species											Function group (generalist or specialist herbivore?)	Herbivores were sampled with sweep nets, pitfall traps or pan traps around the focal plants, collected directly on the plant or plant parts (leaves, flower stalks, stems, tillers), etc	Abundance (unit description)-means of all sampling times from each year in repeat/plot 1, repeat/plot 2, repeat/plot 3, etc	Damage (unit description)-Herbivore damage was assessed as percentage or number of plants infested by herbivores, or as loss of plant yield or biomass due to herbivores-means of all sampling times from each yearin repeat/plot 1, repeat/plot 2, repeat/plot 3, etc	Diversity (unit description)-Herbivore species/group richness and Shannon diversty--means of all sampling times from each year in repeat/plot 1, repeat/plot 2, repeat/plot 3, etc	Abundance (unit description)--means of all sampling times from each yearin repeat/plot 1, repeat/plot 2, repeat/plot 3, etc.	Damage (unit description) Herbivore damage was assessed as percentage or number of plants infested by herbivores, or as loss of plant yield or biomass due to herbivores -means of all sampling times from each year in repeat/plot 1, repeat/plot 2, repeat/plot 3, etc	Diversity (unit description)-Herbivore species/group richness and Shannon diversty--means of all sampling times from each year in repeat/plot 1, repeat/plot 2, repeat/plot 3, etc	Function group (generalist or specialist predator?)	Predators were sampled with sweep nets, pitfall traps or pan traps around the focal plants, collected directly on the plant or plant parts (leaves, flower stalks, stems, tillers), etc	Abundance (unit description)-means of all sampling times from each year in repeat/plot 1, repeat/plot 2, repeat/plot 3, etc	Predation (unit description)-Predation rate was assessed as the percentage of preyed herbivores--means of all sampling times from each year in repeat/plot 1, repeat/plot 2, repeat/plot 3, etc	Diversity (unit description)-Predator species/group richness and Shannon diversty--means of all sampling times from each year in repeat/plot 1, repeat/plot 2, repeat/plot 3, etc	Abundance (unit description)--means of all sampling times from each year in repeat/plot 1, repeat/plot 2, repeat/plot 3, etc	Predation (unit description)-Predation rate was assessed as the percentage of preyed herbivores--means of all sampling times from each year in repeat/plot 1, repeat/plot 2, repeat/plot 3, etc	Diversity (unit description)-Predator species/group richness and Shannon diversty-means of all sampling times from each year in repeat/plot 1, repeat/plot 2, repeat/plot 3, etc	Function group (generalist or specialist parasitoids?)	Parasitoids were sampled with sweep nets, pitfall traps or pan traps around the focal plants, collected directly on the plant or plant parts (leaves, flower stalks, stems, tillers), etc	Abundance (unit description)--means of all sampling times from each year in repeat/plot 1, repeat/plot 2, repeat/plot 3, etc	Parasitism (unit description)-Parasitism rate was assessed as the percentage of herbivores parasitized by parasitoids--means of all sampling times from each year in repeat/plot 1, repeat/plot 2, repeat/plot 3, etc	Diversity (unit description)-Parasitoid species/group richness and Shannon diversty--means of all sampling times from each year in repeat/plot 1, repeat/plot 2, repeat/plot 3, etc	Abundance (unit description)--means of all sampling times from each year in repeat/plot 1, repeat/plot 2, repeat/plot 3, etc	Parasitism (unit description)-Parasitism rate was assessed as the percentage of herbivores parasitized by parasitoids-means of all sampling times from each year in repeat/plot 1, repeat/plot 2, repeat/plot 3, etc	Diversity (unit description)- Parasitoid species/group richness and Shannon diversty--means of all sampling times from each year in repeat/plot 1, repeat/plot 2, repeat/plot 3, etc	English name (Latin name)	Growth (unit description)-Plant growth was assessed as growth rate, and as plant size characteristics, such as plant width, height, biomass, leaf area, leaf thickness and number of leaves; plant productivity (i.e., plant biomass) is considered plant growth--means of all sampling times from each year in repeat/plot 1, repeat/plot 2, repeat/plot 3, etc	Reproduction (unit description)-Plant reproduction was assessed as the yield of fruits, grains, pods, vegetative reproductive plant parts and seeds per area, and as reproductive traits measured on individual plants, such as flower or pod production and grain number per spike-means of all sampling times from each year in repeat/plot 1, repeat/plot 2, repeat/plot 3, etc	Quality (unit description)-Plant quality was assessed as the content of oil (e.g. canola), energy, protein, fat, sugar, chlorophyll or various nutrients (e.g., N, P K)--means of all sampling times from each year in repeat/plot 1, repeat/plot 2, repeat/plot 3, etc	Growth (unit description)--Plant growth was assessed as growth rate, and as plant size characteristics, such as plant width, height, biomass, leaf area, leaf thickness and number of leaves; plant productivity (i.e., plant biomass) is considered plant growth--means of all sampling times from each year in repeat/plot 1, repeat/plot 2, repeat/plot 3, etc
[truncated: 2 more columns]

## Sheet: Contact information
Contact	E-mail	Tel.	Affiliation

## Sheet: co-authorship
Co-authorship	E-mail	Tel.	Affiliation

## Sheet: Grant information
	Grant information

## Sheet: suporting source
	Supporting source
