# Supplementary material for: Plant diversity modifies multi-trophic interactions in croplands, grasslands and forests
Source: Sci Adv. 2026 Jul 23;12(30):eaeb8680. doi: 10.1126/sciadv.aeb8680 (PMC13394405; doi:10.1126/sciadv.aeb8680)
Supplement: Supplementary file 2 — Data S1 to S7 [file sciadv.aeb8680_data_s1_to_s7.zip › aeb8680_data_s2.xlsx]

## Sheet: Global data infomration
Data S2 Lists of global experiments of plant species diversity effects on tri-trophic groups in our analyses. If invertebrate herbivore management technologies were used in a certain experiment, the amount and species of pesticides and the use of non-pesticide technologies should be the same in all plots in each experiment.
Experiment	Data holder contact	Site	Experiment	Area of experiment plots (m2)	Plant diversity gradient	Tri-trophic group	Sampling methods	Detailed invertebrate herbivore management technologies	Condensed invertebrate herbivore management technologies	Organic or non-organic croplands (only chemical pesticides were considered to evaluate organic or non-organic croplands)	Herbivore performance	Natural enemy performance	Plant performance	Biome type	Plant type	Ecosystem type	Study type	Supporting source
order		(Longitude, Latitude)	year								(unit)	(unit)	(unit)
1	Anne Ebeling, anne.ebeling@uni-jena.de	Jena, Germany (11.5833ºE, 50.9167ºN)	2010	2400	1, 2, 4, 8, 16 and 60	Arthropod herbivore, predator and plant	Suction sampling for arthropods; aboveground biomass of plants was measured in 2 subplots of 20 × 50cm harvested in each plot	No pesticides	Num	Num	General herbivore abundance	General predator abundance	Aboveground biomass (g/m2)	Temperate	Herbaceous plant	Grassland	Managed study	Ebeling A et al, 2018. Plant diversity effects on arthropods and arthropod-dependent ecosystem functions in a biodiversity experiment. Basic Appl. Ecol. 26: 50-63
											(individuals per plot)	(individuals per plot)
1	Anne Ebeling, anne.ebeling@uni-jena.de	Jena, Germany (11.5833ºE, 50.9167ºN)	2012	2400	1, 2, 4, 8, 16 and 60	Arthropod herbivore, predator and plant	Suction sampling for arthropods; aboveground biomass of plants was measured in 2 subplots of 20 × 50cm harvested in each plot	No pesticides	Num	Num	General herbivore abundance	General predator abundance	Aboveground biomass (g/m2)	Temperate	Herbaceous plant	Grassland	Managed study	Ebeling A et al, 2018. Plant diversity effects on arthropods and arthropod-dependent ecosystem functions in a biodiversity experiment. Basic Appl. Ecol. 26: 50-63
											(individuals per plot)	(individuals per plot)
1	Anne Ebeling, anne.ebeling@uni-jena.de	Jena, Germany (11.5833ºE, 50.9167ºN)	2014	2400	1, 2, 4, 8, 16 and 60	Arthropod herbivore, predator and plant	Suction sampling for arthropods; aboveground biomass of plants was measured in 2 subplots of 20 × 50cm harvested in each plot	No pesticides	Num	Num	General herbivore abundance	General predator abundance	Aboveground biomass (g/m2)	Temperate	Herbaceous plant	Grassland	Managed study	Ebeling A et al, 2018. Plant diversity effects on arthropods and arthropod-dependent ecosystem functions in a biodiversity experiment. Basic Appl. Ecol. 26: 50-63
											(individuals per plot)	(individuals per plot)
2	Hervé Jactel, herve.jactel@inrae.fr	Corsica, region of France (9.2039ºE, 42.4653ºN)	2002-2003	25000	1 and 2	Arthropod herbivore, predator and plant	Herbivore were assessed directly on the trees; Trapping (sticky trap baited with kairomone lures=sex pheromone of the prey) for predators; Plant growth was assessed as growth in dbh (diameter at breath height, cm)	No pesticides	Num	Num	Specialist herbivore (Matsucoccus feytaudi) abundance (density of larvae/m²)	Generalist predators (Elatophilus nigricornis, Anthocoridae) abundance (individuals caught per trap/plot)	Plant growth was assessed as growth in dbh (diameter at breath height, cm)	Temperate	Woody plant	Forest	Observational study	Jactel H et al, 2006. Tree species diversity reduces the invasibility of maritime pine stands by the bast scale, Matsucoccus feytaudi (Homoptera: Margarodidae). Can. J. For. Res. 36: 314-323
3	Nian-Feng Wan, nfwan@ecust.edu.cn	Chongming, Shanghai, China (121.2666ºE, 31.7793ºN)	2021	8070	1 and 2	Arthropod herbivores, predatory spiders and rice	Herbivores and predators were collected directly on the rice plants; rice yield was measured	Using Chlorantraniliprole suspension concentrate and Nitenpyram wettable powder to control invertebrate herbivores; adopting mechanized plowing and harvesting to destroy the wintering and breeding habitats of invertebrate herbivores; Using crop rotation to suppress pests	Chemical insecticide+Mechanization+Agricultural control	Non-organic croplands	Herbivores (rice plant-hoppers, leaf rollers, stem borers) abundance, (individuals per 100 clusters)	Generalist predator abundance (individuals per 100 clusters)	Rice yield (kg/ha)	Temperate	Herbaceous plant	Agroecosystem	Managed study	Not be published
4	Nian-Feng Wan, nfwan@ecust.edu.cn	Fengxian, Shanghai, China (121.3399ºE, 30.9212ºN)	2021	6877.5	1 and 2	Arthropod herbivores, predatory spiders and rice	Herbivores and predators were collected directly on the rice plants; rice yield was measured	Using Emamectin benzoate-indoxacarb, Azoxystrobin tebuconazole and Triflumezopyrim; adopting mechanized plowing and harvesting to destroy the wintering and breeding habitats of invertebrate herbivores; Using crop rotation to suppress pests	Chemical insecticide+Mechanization+Agricultural control	Non-organic croplands	Herbivores (rice plant-hoppers, leaf rollers, stem borers) abundance, (individuals per 100 clusters)	Generalist predator abundance (individuals per 100 clusters)	Rice yield (kg/ha)	Temperate	Herbaceous plant	Agroecosystem	Managed study	Not be published
5	Jana S. Petermann, jana.petermann@sbg.ac.at	Jena, Germany (11.5892ºE, 50.9271ºN)	2006	575.75	1, 2, 3, 4, 6 and 9	Aphid, parasitoid and plant	aphids were counted on plants; parasitoids were counted on plants and observed in the lab; plant biomass was measured in plots (20×50 cm)	No pesticides	Num	Num	Generalist aphid abundance, (individuals per square metre)	Generalist parasitoids abundance (individuals per square metre)	Aboveground biomass (g/plot)	Temperate	Herbaceous plant	Grassland	Managed study	Petermann JS et al, 2010. Effect of plant species loss on aphid-parasitoid communities. J. Anim. Ecol. 79: 709-720
6	Yi Zou, YI.ZOU@xjtlu.edu.cn	Changbaishan, Jilin Province, China (127.9672-128.1375ºE, 42.0543-42.3765ºN; 25 sites)	2011-2012	10000	9, 10, 15, 16, 19, 22, 23, 25, 26,27, 28, 29, 30, 31, 32, 37 and 45	Arthropod herbivore, predator and plant	Geometrid moths were sampled with light traps; Carabids were sampled using pitfall traps; tree diameter was measured	No pesticides	Num	Num	Number of geometrid moth species richness per plot	Number of Carabids species richness per plot	Average tree diameter at breast height (cm)	Temperate	Woody plant	Forest	Observational study	Zou Y et al, 2015. Resilience of insect assemblages to climate change in mature temperate mountain forests of NE China. J. Insect Conserv. 19: 1163-1172
7	Zhiwei Zhong, zhongzw822@nenu.edu.cn	Changling town, Songyuan city, Jilin Province, China (123.31ºE, 44.34ºN)	2017	21600	1 and 2	Arthropod herbivore, predator and plant	Herbivores and predators were collected directly on the maize; maize yield was measured in fields	Using 3% imidacloprid (50mL/ha) to control invertebrate herbivores; adopting mechanized plowing and harvesting to destroy the wintering and breeding habitats of invertebrate herbivores; Using sticky traps to control invertebrate herbivores; Using crop rotation to suppress pests	Chemical insecticide+Mechanization+Sticky trap+Agricultural control	Non-organic croplands	Generalist herbivore (aphids) abundance (individuals per 20 plants)	Generalist predator abundance (individuals per 20 plants)	Maize yield (kg/666.7m2)	Temperate	Herbaceous plant	Agroecosystem	Managed study	Not be published
8	Zhiwei Zhong, zhongzw822@nenu.edu.cn	Changling town, Songyuan city, Jilin Province, China (123.45ºE, 44.45ºN)	2017	21600	1 and 2	Arthropod herbivore, predator and plant	Herbivores and predators were collected directly on the maize; maize yield was measured in fields	Using 3% imidacloprid (50mL/ha) to control invertebrate herbivores; adopting mechanized plowing and harvesting to destroy the wintering and breeding habitats of invertebrate herbivores; Using sticky traps to control invertebrate herbivores; Using crop rotation to suppress pests	Chemical insecticide+Mechanization+Sticky trap+Agricultural control	Non-organic croplands	Generalist herbivore (aphids) abundance (individuals per 20 plants)	Generalist predator abundance (individuals per 20 plants)	Maize yield (kg/666.7m2)	Temperate	Herbaceous plant	Agroecosystem	Managed study	Not be published
9	Zhiwei Zhong, zhongzw822@nenu.edu.cn	Gongzhuling town, Changchun city, China (124.26ºE, 43.41ºN)	2019	14400	1 and 2	Arthropod herbivore, predator and plant	Herbivores and predators were collected directly on the maize; maize yield was measured in fields	Using 3% imidacloprid (50mL/ha) to control invertebrate herbivores; adopting mechanized plowing and harvesting to destroy the wintering and breeding habitats of invertebrate herbivores; Using sticky traps to control invertebrate herbivores; Using crop rotation to suppress pests	Chemical insecticide+Mechanization+Sticky trap+Agricultural control	Non-organic croplands	Generalist herbivore (aphids) abundance (individuals per 20 plants)	Generalist predator abundance (individuals per 20 plants)	Maize yield (kg/666.7m2)	Temperate	Herbaceous plant	Agroecosystem	Managed study	Not be published
10	Zhiwei Zhong, zhongzw822@nenu.edu.cn	Gongzhuling town, Changchun city, China (124.02ºE, 43.11ºN)	2019	14400	1 and 2	Arthropod herbivore, predator and plant	Herbivores and predators were collected directly on the maize; maize yield was measured in fields	Using 3% imidacloprid (50mL/ha) to control invertebrate herbivores; adopting mechanized plowing and harvesting to destroy the wintering and breeding habitats of invertebrate herbivores; Using sticky traps to control invertebrate herbivores; Using crop rotation to suppress pests	Chemical insecticide+Mechanization+Sticky trap+Agricultural control	Non-organic croplands	Generalist herbivore (aphids) abundance (individuals per 20 plants)	Generalist predator abundance (individuals per 20 plants)	Maize yield (kg/666.7m2)	Temperate	Herbaceous plant	Agroecosystem	Managed study	Not be published
11	Zhiwei Zhong, zhongzw822@nenu.edu.cn	Songyuan city, Jilin Province, China (123.11ºE, 44.12ºN)	2014	60	5, 6, 7, 8, 9, 10 and 11	Arthropod herbivore, predator and plant	Grasshoppers were collected with sweep nets; spiders were collected directly on the plant; plant biomass was measured	No pesticides	Num	Num	Number of grasshopper abundance and species richness per plot	Number of predatory spider abundance and species richness per plot	Biomass (g/m2)	Temperate	Herbaceous plant	Grassland	Observational study	Not be published
12	Sarwan Kumar, sarwanent@pau.edu	Ludhiana, State-Punjab, India (75.85ºE, 30.9ºN)	2007-2008	240	1 and 2	Arthropod herbivore, predator/parasitoid and plant	Herbivores and predators were collected directly on the plants; parasitoids were sampled as number of mummified aphids per 15 plants on central twig; mustard yield was measured in fields	Using sticky traps to control invertebrate herbivores; Clipping off of top buds at flowering along with the aphids to prevent their multiplication and spread; adopting mechanized plowing to destroy the wintering and breeding habitats of invertebrate herbivores	Sticky trap+Agricultural control+Mechanization	Organic croplands	Number of specialist herbivore (Lipaphis erysimi) per 10 cm central twig per 15 plants	Number of Coccinella beetles per 15 plants; Number of mummified aphids per 15 plants	Indian mustard yield (kg/ha)	Temperate	Herbaceous plant	Agroecosystem	Managed study	Not be published
12	Sarwan Kumar, sarwanent@pau.edu	Ludhiana, State-Punjab, India (75.85ºE, 30.9ºN)	2008-2009	240	1 and 2	Arthropod herbivore, predator/parasitoid and plant	Herbivores and predators were collected directly on the plants; parasitoids were sampled as number of mummified aphids per 15 plants on central twig; mustard yield was measured in fields	Using sticky traps to control invertebrate herbivores; Clipping off of top buds at flowering along with the aphids to prevent their multiplication and spread; adopting mechanized plowing to destroy the wintering and breeding habitats of invertebrate herbivores	Sticky trap+Agricultural control+Mechanization	Organic croplands	Number of specialist herbivore (Lipaphis erysimi) per 10 cm central twig per 15 plants	Number of Coccinella beetles per 15 plants; Number of mummified aphids per 15 plants	Indian mustard yield (kg/ha)	Temperate	Herbaceous plant	Agroecosystem	Managed study	Not be published
13	Andreas Schuldt, andreas.schuldt@forst.uni-goettingen.de	Jena, Germany (11.5833ºE, 50.9167ºN)	2014	1127	1, 2, 3, 4 and 8	Arthropod herbivore, predator and plant	Pitfall traps and suction sampling for arthropods; aboveground biomass of plants was measured in 2 subplots of 20 × 50cm harvested in each plot	No pesticides	Num	Num	Herbivore abundance	Predator/parasitoid abundance	Aboveground biomass (g/m2)	Temperate	Herbaceous plant	Grassland	Managed study	Schuldt A, 2019. Multiple plant diversity components drive consumer communities across ecosystems. Nature Comm. 10: 1460
											(individuals per plot); herbivore species richness	(individuals per plot); predator/parasitoidspecies richness
14	Andreas Schuldt, andreas.schuldt@forst.uni-goettingen.de	Jingangshan, Jiangxi	2014	384000	1, 2, 4, 8,16 and 24	Arthropod herbivore, predator and plant	Herbivorous and predatory arthropods were sampled from the trees by beating; Parasitoid arthropods	No pesticides	Num	Num	Herbivore abundance	Predator/parasitoid abundance	Wood volume (m3/plot)	Temperate	Woody plant	Forest	Managed study	Schuldt A, 2019. Multiple plant diversity components drive consumer communities across ecosystems. Nature Comm. 10: 1460
		Province, China; BEF-China forest experiment (2 sites: 29°08′-29°11′ N, 117°90′-117°93′ E)					were sampled with standardized trap nests; wood volume as a proxy of leaf biomass per tree				(individuals per plot); herbivore species richness	(individuals per plot); predator/parasitoidspecies richness
15	Johannes Heinze, jheinze@uni-potsdam.de	Potsdam, Brandenburg, Germany (52.407°N, 13.021°E)	2018	2.5	1, 2, 4 and 8	Arthropod herbivore, predator and plant	Grasshoppers and generalist predators were sampled with pitfall and sticky traps; plant biomass was measured in 0.25m2	No pesticides	Num	Num	Herbivore abundance (individuals per 0.25m2); Herbivore damage (percent shoot biomass loss)	Generalist predator abundance (individuals per 0.25m2)	Plant biomass (g/plant)	Temperate	Herbaceous plant	Grassland	Managed study	Not be published
16	Margaret Kosmala, mkosmala@gmail.com	Cedar Creek, Minnesota, USA (45.397°N, 93.181°W)	2011	2673	1, 4 and 16	Arthropod herbivore, predator/parasitoid and plant	Arthropod herbivores, predators, and parasitoids were collected directly on the plant; plant dry mass were measured.	No pesticides	Num	Num	Aphid abundance (individuals per plant)	Predator/parasitoid abundance (individuals per plant)	Mass dry (g/plant)	Temperate	Herbaceous plant	Grassland	Managed study	Kosmala MC, 2013. Effects of human actions on four ecological systems, with a focus on trophic relationships. Ph.D. Thesis, University of Minnesota.
16	Margaret Kosmala, mkosmala@gmail.com	Cedar Creek, Minnesota, USA (45.397°N, 93.181°W)	2012	2673	1, 4 and 16	Arthropod herbivore, predator/parasitoid and plant	Arthropod herbivores, predators, and parasitoids were collected directly on the plant; plant dry mass were measured.	No pesticides	Num	Num	Aphid abundance (individuals per plant)	Predator/parasitoid abundance (individuals per plant)	Mass dry (g/plant)	Temperate	Herbaceous plant	Grassland	Managed study	Kosmala MC, 2013. Effects of human actions on four ecological systems, with a focus on trophic relationships. Ph.D. Thesis, University of Minnesota.
17	Ji-Liang Liu, liujl707@lzb.ac.cn	Linze	2015	97200	1 and 2	Arthropod herbivore, predator and plant	Pitfall traps were used to	Adopting mechanized plowing and harvesting to destroy the wintering and breeding habitats of invertebrate herbivores	Mechanization	Organic croplands	Herbivore abundance (individuals per plot)	Predator abundance (individuals per plot)	Crop yield (kg/ha)	Temperate	Herbaceous plant	Agroecosystem	Managed study	Liu JL et al, 2018. Cropping systems alter the biodiversity of ground- and soil-dwelling herbivorous and predatory arthropods in a desert agroecosystem: Implications for pest biocontrol. Agr. Ecosyst. Environ. 266: 109-121.
		County, Gansu Province, China (39.350°N, 100.1167°E)					sample herbivorous and predatory arthropods; Wheat and maize yields were obtained through farmers' return visit survey.
18	Ellen A. R. Welti, mischiefmao@gmail.com	Platte River Prairie, Nebraska, USA (40°44037.8″N, 98°35023.9″ W)	2013	43200	1, 4 and 102	Arthropod herbivore, predator/parasitoid and plant	Sweep net was used to investigate arthropods; Plant height was indexed using a pasture disk meter.	No pesticides	Num	Num	Abundance of herbivores (individuals per plot); herbivore species richness	Abundance of predators/parasitoids (individuals per plot); predators/parasitoid species richness	Disk pasture meter reading average (cm)	Temperate	Herbaceous plant	Grassland	Managed study	Welti E et al, 2017. Impacts of plant diversity on arthropod communities and plant–herbivore network architecture. Ecosphere 8: e01983.
18	Ellen A. R. Welti, mischiefmao@gmail.com	Platte River Prairie, Nebraska, USA (40°44037.8″N, 98°35023.9″ W)	2014	43200	1, 4 and 102	Arthropod herbivore, predator/parasitoid and plant	Sweep net was used to investigate arthropods; Plant height was indexed using a	No pesticides	Num	Num	Abundance of herbivores (individuals per plot); herbivore species richness	Abundance of predators/parasitoids (individuals per plot); predators/parasitoid species richness	disk pasture meter reading average (cm)	Temperate	Herbaceous plant	Grassland	Managed study	Welti E et al, 2017. Impacts of plant diversity on arthropod communities and plant–herbivore network architecture. Ecosphere 8: e01983.
							pasture disk meter.
18	Ellen A. R. Welti, mischiefmao@gmail.com	Platte River Prairie, Nebraska, USA (40°44037.8″N, 98°35023.9″ W)	2015	43200	1, 4 and 102	Arthropod herbivore, predator/parasitoid and plant	Sweep net was used to investigate arthropods; Plant height was indexed using a	No pesticides	Num	Num	Abundance of herbivores (individuals per plot); herbivore species richness	Abundance of predators/parasitoids (individuals per plot); predators/parasitoid species richness	disk pasture meter reading average (cm)	Temperate	Herbaceous plant	Grassland	Managed study	Welti E et al, 2017. Impacts of plant diversity on arthropod communities and plant–herbivore network architecture. Ecosphere 8: e01983.
							pasture disk meter.
19	Dan Bahauddin, danbaha@umn.edu	Cedar Creek, Minnesota, USA (45.397°N, 93.181°W)	1996	13608	1, 2, 4, 8 and 16	Arthropod herbivore, predator/parasitoid and plant	Sweepnet sampling was used to monitor arthropod herbivores (Lepidoptera), predators (Araneae and Neuroptera), and parasitoids (Hymenoptera wasps); plant biomass was measured.	No pesticides	Num	Num	Herbivore abundance (individuals per plot)	Predator/parasitoid abundance (individuals per plot)	Plant biomass (g/m2)	Temperate	Herbaceous plant	Grassland	Managed study	https://www.cedarcreek.umn.edu/research/data/
19	Dan Bahauddin, danbaha@umn.edu	Cedar Creek, Minnesota, USA (45.397°N, 93.181°W)	1997	13608	1, 2, 4, 8 and 16	Arthropod herbivore, predator/parasitoid and plant	Sweepnet sampling was used to monitor arthropod herbivores (Lepidoptera), predators (Araneae and Neuroptera), and parasitoids (Hymenoptera wasps); plant biomass was measured.	No pesticides	Num	Num	Herbivore abundance (individuals per plot)	Predator/parasitoid abundance (individuals per plot)	Plant biomass (g/m2)	Temperate	Herbaceous plant	Grassland	Managed study	https://www.cedarcreek.umn.edu/research/data/
19	Dan Bahauddin, danbaha@umn.edu	Cedar Creek, Minnesota, USA (45.397°N, 93.181°W)	1998	13608	1, 2, 4, 8 and 16	Arthropod herbivore, predator/parasitoid and plant	Sweepnet sampling was used to monitor arthropod herbivores (Lepidoptera), predators (Araneae and Neuroptera), and parasitoids (Hymenoptera wasps); plant biomass was measured.	No pesticides	Num	Num	Herbivore abundance (individuals per plot)	Predator/parasitoid abundance (individuals per plot)	Plant biomass (g/m2)	Temperate	Herbaceous plant	Grassland	Managed study	https://www.cedarcreek.umn.edu/research/data/
19	Dan Bahauddin, danbaha@umn.edu	Cedar Creek, Minnesota, USA (45.397°N, 93.181°W)	1999	13608	1, 2, 4, 8 and 16	Arthropod herbivore, predator/parasitoid and plant	Sweepnet sampling was used to monitor arthropod herbivores (Lepidoptera), predators (Araneae and Neuroptera), and parasitoids (Hymenoptera wasps); plant biomass was measured.	No pesticides	Num	Num	Herbivore abundance (individuals per plot)	Predator/parasitoid abundance (individuals per plot)	Plant biomass (g/m2)	Temperate	Herbaceous plant	Grassland	Managed study	https://www.cedarcreek.umn.edu/research/data/
19	Dan Bahauddin, danbaha@umn.edu	Cedar Creek, Minnesota, USA (45.397°N, 93.181°W)	2000	13608	1, 2, 4, 8 and 16	Arthropod herbivore, predator/parasitoid and plant	Sweepnet sampling was used to monitor arthropod herbivores (Lepidoptera), predators (Araneae and Neuroptera), and parasitoids (Hymenoptera wasps); plant biomass was measured.	No pesticides	Num	Num	Herbivore abundance (individuals per plot)	Predator/parasitoid abundance (individuals per plot)	Plant biomass (g/m2)	Temperate	Herbaceous plant	Grassland	Managed study	https://www.cedarcreek.umn.edu/research/data/
19	Dan Bahauddin, danbaha@umn.edu	Cedar Creek, Minnesota, USA (45.397°N, 93.181°W)	2002	13608	1, 2, 4, 8 and 16	Arthropod herbivore, predator/parasitoid and plant	Sweepnet sampling was used to monitor arthropod herbivores (Lepidoptera), predators (Araneae and Neuroptera), and parasitoids (Hymenoptera wasps); plant biomass was measured.	No pesticides	Num	Num	Herbivore abundance (individuals per plot)	Predator/parasitoid abundance (individuals per plot)	Plant biomass (g/m2)	Temperate	Herbaceous plant	Grassland	Managed study	https://www.cedarcreek.umn.edu/research/data/
19	Dan Bahauddin, danbaha@umn.edu	Cedar Creek, Minnesota, USA (45.397°N, 93.181°W)	2003	13608	1, 2, 4, 8 and 16	Arthropod herbivore, predator/parasitoid and plant	Sweepnet sampling was used to monitor arthropod herbivores (Lepidoptera), predators (Araneae and Neuroptera), and parasitoids (Hymenoptera wasps); plant biomass was measured.	No pesticides	Num	Num	Herbivore abundance (individuals per plot)	Predator/parasitoid abundance (individuals per plot)	Plant biomass (g/m2)	Temperate	Herbaceous plant	Grassland	Managed study	https://www.cedarcreek.umn.edu/research/data/
19	Dan Bahauddin, danbaha@umn.edu	Cedar Creek, Minnesota, USA (45.397°N, 93.181°W)	2004	13608	1, 2, 4, 8 and 16	Arthropod herbivore, predator/parasitoid and plant	Sweepnet sampling was used to monitor arthropod herbivores (Lepidoptera), predators (Araneae and Neuroptera), and parasitoids (Hymenoptera wasps); plant biomass was measured.	No pesticides	Num	Num	Herbivore abundance (individuals per plot)	Predator/parasitoid abundance (individuals per plot)	Plant biomass (g/m2)	Temperate	Herbaceous plant	Grassland	Managed study	https://www.cedarcreek.umn.edu/research/data/
19	Dan Bahauddin, danbaha@umn.edu	Cedar Creek, Minnesota, USA (45.397°N, 93.181°W)	2005	13608	1, 2, 4, 8 and 16	Arthropod herbivore, predator/parasitoid and plant	Sweepnet sampling was used to monitor arthropod herbivores (Lepidoptera), predators (Araneae and Neuroptera), and parasitoids (Hymenoptera wasps); plant biomass was measured.	No pesticides	Num	Num	Herbivore abundance (individuals per plot)	Predator/parasitoid abundance (individuals per plot)	Plant biomass (g/m2)	Temperate	Herbaceous plant	Grassland	Managed study	https://www.cedarcreek.umn.edu/research/data/
19	Dan Bahauddin, danbaha@umn.edu	Cedar Creek, Minnesota, USA (45.397°N, 93.181°W)	2006	13608	1, 2, 4, 8 and 16	Arthropod herbivore, predator/parasitoid and plant	Sweepnet sampling was used to monitor arthropod herbivores (Lepidoptera), predators (Araneae and Neuroptera), and parasitoids (Hymenoptera wasps); plant biomass was measured.	No pesticides	Num	Num	Herbivore abundance (individuals per plot)	Predator/parasitoid abundance (individuals per plot)	Plant biomass (g/m2)	Temperate	Herbaceous plant	Grassland	Managed study	https://www.cedarcreek.umn.edu/research/data/
20	Nico Eisenhauer, nico.eisenhauer@idiv.de	BioCON experiment at the Cedar Creek LTER site in Minnesota, USA (45.4°N, 93.18°W; plots with CO2)	2000	284	1, 4 and 9	Plant-feeding nematode, Predatory nematode and plant	Nematodes were extracted from 10 g soil using a modified Baermann method and assigned to trophic groups. Plot-level plant biomass was measured.	No pesticides	Num	Num	Plant-feeding nematode density (individuals/g soil dry weight)	Predatory nematode density (individuals/g soil dry weight)	Plant root biomass (g/m2)	Temperate	Herbaceous plant	Grassland	Managed study	Eisenhauer N, et al., 2013. Plant diversity effects on soil food webs are stronger than those of elevated co2 and N deposition in a long-term grassland experiment. PNAS, 110: 6889-6894.
21	Nico Eisenhauer, nico.eisenhauer@idiv.de	BioCON experiment at the Cedar Creek LTER site in Minnesota, USA (45.4°N, 93.18°W; plots with CO2 and nitrogen)	2000	284	1, 4 and 9	Plant-feeding nematode, Predatory nematode and plant	Nematodes were extracted from 10 g soil using a modified Baermann method and assigned to trophic groups. Plot-level plant biomass was measured.	No pesticides	Num	Num	Plant-feeding nematode density (individuals/g soil dry weight)	Predatory nematode density (individuals/g soil dry weight)	Plant root biomass (g/m2)	Temperate	Herbaceous plant	Grassland	Managed study	Eisenhauer N, et al., 2013. Plant diversity effects on soil food webs are stronger than those of elevated co2 and N deposition in a long-term grassland experiment. PNAS, 110: 6889-6894.
22	Nico Eisenhauer, nico.eisenhauer@idiv.de	BioCON experiment at the Cedar Creek LTER site in Minnesota, USA (45.4°N, 93.18°W; plots without CO2 or nitrogen)	2000	292	1, 4 and 9	Plant-feeding nematode, Predatory nematode and plant	Nematodes were extracted from 10 g soil using a modified Baermann method and assigned to trophic groups. Plot-level plant biomass was measured.	No pesticides	Num	Num	Plant-feeding nematode density (individuals/g soil dry weight)	Predatory nematode density (individuals/g soil dry weight)	Plant root biomass (g/m2)	Temperate	Herbaceous plant	Grassland	Managed study	Eisenhauer N, et al., 2013. Plant diversity effects on soil food webs are stronger than those of elevated co2 and N deposition in a long-term grassland experiment. PNAS, 110: 6889-6894.
23	Nico Eisenhauer, nico.eisenhauer@idiv.de	BioCON experiment at the Cedar Creek LTER site in Minnesota, USA (45.4°N, 93.18°W; plots with nitrogen)	2000	288	1, 4 and 9	Plant-feeding nematode, Predatory nematode and plant	Nematodes were extracted from 10 g soil using a modified Baermann method and assigned to trophic groups. Plot-level plant biomass was measured.	No pesticides	Num	Num	Plant-feeding nematode density (individuals/g soil dry weight)	Predatory nematode density (individuals/g soil dry weight)	Plant root biomass (g/m2)	Temperate	Herbaceous plant	Grassland	Managed study	Eisenhauer N, et al., 2013. Plant diversity effects on soil food webs are stronger than those of elevated co2 and N deposition in a long-term grassland experiment. PNAS, 110: 6889-6894.
24	Stine Kramer Jacobsen, stikra@plen.ku.dk	Lille Skensved, Denmark (55.30°N, 12.08°E)	2016	1600	1 and 37	aphids, predators (spiders and other insect predators), apples	Visual observations for aphids and predators/Beating samples from apple branches; apple yield was estimated with mean number of apples per tree	Using Sulphur to control invertebrate herbivores; Using sex pheromones to control invertebrate herbivores; Removing the damaged branches and clearing the orchards to decrease the invertebrate herbivores in orchards	Biogenic insecticide+Pheromone+Agricultural control	Organic croplands	Aphid abundance (Proportion of flower clusters/long shoots with symptoms of aphids); percentage of apples with damage of aphids	Predator abundance (Proportion of flower clusters/long shoots with predators)/Number of predators per apple branch/Shannon-Wiener diversity Index	Estimated yield (mean number of apples per tree)	Temperate	Woody plant	Agroecosystem	Managed study	Jacobsen SK et al., 2022. Perennial flower strips in apple orchards promote natural enemies in
																		their proximity. Crop Prot. 156: 105962
25	Stine Kramer Jacobsen, stikra@plen.ku.dk	Taastrup, Denmark (55.40°N, 12.18°E)	2016	1600	1 and 37	aphids, predators (spiders and other insect predators), apples	Visual observations for aphids and predators/Beating samples from apple branches; apple yield was estimated with mean number of apples per tree	Using Sulphur to control invertebrate herbivores; Using sex pheromones to control invertebrate herbivores; Removing the damaged branches and clearing the orchards to decrease the invertebrate herbivores in orchards	Biogenic insecticide+Pheromone+Agricultural control	Organic croplands	Aphid abundance (Proportion of flower clusters/long shoots with symptoms of aphids); percentage of apples with damage of aphids	Predator abundance (Proportion of flower clusters/long shoots with predators)/Number of predators per apple branch/Shannon-Wiener diversity Index	Estimated yield (mean number of apples per tree)	Temperate	Woody plant	Agroecosystem	Managed study	Jacobsen SK et al., 2022. Perennial flower strips in apple orchards promote natural enemies in
																		their proximity. Crop Prot. 156: 105962
26	Stine Kramer Jacobsen, stikra@plen.ku.dk	Kyse, Denmark (55.16°N, 11.37°E)	2016	1600	1 and 37	aphids, predators (spiders and other insect predators), apples	Visual observations for aphids and predators/Beating samples from apple branches; apple yield was estimated with mean number of apples per tree	Using Sulphur to control invertebrate herbivores; Using sex pheromones to control invertebrate herbivores; Removing the damaged branches and clearing the orchards to decrease the invertebrate herbivores in orchards	Biogenic insecticide+Pheromone+Agricultural control	Organic croplands	Aphid abundance (Proportion of flower clusters/long shoots with symptoms of aphids); percentage of apples with damage of aphids	Predator abundance (Proportion of flower clusters/long shoots with predators)/Number of predators per apple branch/Shannon-Wiener diversity Index	Estimated yield (mean number of apples per tree)	Temperate	Woody plant	Agroecosystem	Managed study	Jacobsen SK et al., 2022. Perennial flower strips in apple orchards promote natural enemies in
																		their proximity. Crop Prot. 156: 105962
27	Stine Kramer Jacobsen, stikra@plen.ku.dk	Faxe, Denmark (55.11°N, 12.05°E)	2016	1600	1 and 37	aphids, predators (spiders and other insect predators), apples	Visual observations for aphids and predators/Beating samples from apple branches; apple yield was estimated with mean number of apples per tree	Using Sulphur to control invertebrate herbivores; Using sex pheromones to control invertebrate herbivores; Removing the damaged branches and clearing the orchards to decrease the invertebrate herbivores in orchards	Biogenic insecticide+Pheromone+Agricultural control	Organic croplands	Aphid abundance (Proportion of flower clusters/long shoots with symptoms of aphids); percentage of apples with damage of aphids	Predator abundance (Proportion of flower clusters/long shoots with predators)/Number of predators per apple branch/Shannon-Wiener diversity Index	Estimated yield (mean number of apples per tree)	Temperate	Woody plant	Agroecosystem	Managed study	Jacobsen SK et al., 2022. Perennial flower strips in apple orchards promote natural enemies in
																		their proximity. Crop Prot. 156: 105962
28	Xoaquín Moreira, xmoreira1@gmail.com	Pontevedra, Galicia,	2014	1.44	1, 2 and 3	aphids, predators and plants	Visual observations for aphids and predators; above-ground biomass was measured and was for further chemical analyses	No pesticides	Num	Num	Aphid abundance (individuals per plant)	Predator abundance (individuals per plant)	Plant biomass (g/m2); Stem Total phenolics (mg/g); Stem Non-volatile resin (mg/g); Soluble sugars in the stem (mg/g); Starch in the stem (mg/g)	Temperate	Woody plant	Forest	Managed study	Moreira X et al, 2012. Bottom-up effects of host-plant species diversity and top-down effects of ants interactively increase plant performance. Proc. Royal Soci. B: Biol. Sci. 279: 4464-4472.
		Spain (42.26°N, 8.39°W)
29	Xiao-Ming Zhang, zxmalex@126.com	Tenchong, Yunnan province, China (24°56'41.30''N, 98°28'28.91''E)	2018	180	1 and 2	Specialist herbivore (Apolygus lucorum), predatory long-legged fly (Dolichopus meridionalis), tea (Camellia sinensis)	Sampled directly on the plant for herbivores and predators; tea yield was measured.	Using sticky traps to control invertebrate herbivores; Using insecticidal lights to control invertebrate herbivores; Removing the damaged branches and clearing the orchards to decrease the invertebrate herbivores in orchards	Sticky trap+Light+Agricultural control	Organic croplands	Herbivore abundance (individuals per 5 plants)	Predator abundance (individuals per 5 plants)	Tea yield (kg/ha)	Temperate	Woody plant	Agroecosystem	Managed study	Zhang X et al., 2020. Community composition and activity rhythm of dominant flower-visiting insects from different flowering plants in tea gardens. Chinese J. Ecol. 39: 2364-2373.
30	Xiao-Ming Zhang, zxmalex@126.com	Lancang, Yunnan province, China (22.6750°N, 99.8705°E)	2019	180	1 and 2	Specialist herbivore (Empoasca flavescens), predatory robber fly (Cophinopoda chinensis), tea (Camellia sinensis)	Sampled directly on the plant for herbivores and predators; tea yield was measured.	Using sticky traps to control invertebrate herbivores; Using insecticidal lights to control invertebrate herbivores; Removing the damaged branches and clearing the orchards to decrease the invertebrate herbivores in orchards	Sticky trap+Light+Agricultural control	Organic croplands	Herbivore abundance (individuals per 5 plants)	Predator abundance (individuals per 5 plants)	Tea yield (kg/ha)	Tropical	Woody plant	Agroecosystem	Managed study	Not be published
31	Xinyu Wang, wxyfiona1124@163.com	Xilingol region, Inner Mongolia, China (44°10' N, 116°28' E; land-use treatments of enclosure)	2017	3330	9, 10 and 13	Arthropod herbivore, predator/parasitoid and plant	Samples for ground-dwelling arthropods were collected through pitfall traps; Aboveground biomass at	No pesticides	Num	Num	Herbivore abundance (individuals per plot)	Predator abundance (individuals per plot)	Plant biomass (g/plot)	Temperate	Herbaceous plant	Grassland	Observational study	Wang XY et al, 2020. Land use alters relationships of grassland productivity with plant and arthropod diversity in Inner Mongolian grassland. Ecol. Appl. 30: e02052.
							peak plant growing season was harvested.
32	Xinyu Wang, wxyfiona1124@163.com	Xilingol region, Inner Mongolia, China (44°10' N, 116°28' E; land-use treatments of all growing-season	2017	3330	11, 12 and 21	Arthropod herbivore, predator/parasitoid and plant	Samples for ground-dwelling arthropods were collected through pitfall traps; Aboveground biomass at	No pesticides	Num	Num	Herbivore abundance (individuals per plot)	Predator/parasitoid abundance (individuals per plot)	Plant biomass (g/plot)	Temperate	Herbaceous plant	Grassland	Observational study	Wang XY et al, 2020. Land use alters relationships of grassland productivity with plant and arthropod diversity in Inner Mongolian grassland. Ecol. Appl. 30: e02052.
		grazing)					peak plant growing season was harvested.
33	Xinyu Wang, wxyfiona1124@163.com	Xilingol region, Inner Mongolia, China (44°10' N, 116°28' E; land-use treatments of mowing)	2017	3330	11, 14 and 14	Arthropod herbivore, predator/parasitoid and plant	Samples for ground-dwelling arthropods were collected through pitfall traps; Aboveground biomass at	No pesticides	Num	Num	Herbivore abundance (individuals per plot)	Predator/parasitoid abundance (individuals per plot)	Plant biomass (g/plot)	Temperate	Herbaceous plant	Grassland	Observational study	Wang XY et al, 2020. Land use alters relationships of grassland productivity with plant and arthropod diversity in Inner Mongolian grassland. Ecol. Appl. 30: e02052.
							peak plant growing season was harvested.
34	Matthias Tschumi, matthias.tschumi@vogelwarte.ch	Central Swiss plateau (cantons Zurich and Aargau), Switzerland (47.5°N, 8.4°E)	2012	400	1 and 8	Arthropod herbivore, predator and plant	Herbivore larvae and damage were counted or assessed directly on the plants; Herbivore adults were sampled using standardized sweep netting; Carabidae were collected with pitfall traps; Predatory true bugs, ladybirds and lacewings were collected using standardized sweep-netting. Weight of 1000 seeds (TSW) of winter wheat was measured	Using only chemical herbicides, no insecticides, no fungicides; Adopting mechanized plowing and harvesting to destroy the wintering and breeding habitats of invertebrate herbivores; Using crop rotation to suppress pests	Chemical herbicide+Mechanization+Agricultural control	Non-organic croplands	Herbivore abundance (individuals per plot); herbivore damage (percentage of leaf damaged by herbivores)	Predator abundance (individuals per plot)	Weight of 1000 seeds (TSW) (g)	Temperate	Herbaceous plant	Agroecosystem	Managed study	Tschumi M et al, 2015. High effectiveness of tailored flower strips in reducing pests and crop plant damage. Proc. R. Soc. B 282: 20151369.
35	Yavanna Aartsma, yavanna.aartsma@wur.nl	Wageningen, the Netherlands (51.990482°N, 5.665699°E)	2015	1254.4	1 and 2	Specialist herbivore (Pieris rapae), specialist parasitoid (Cotesia glomerata) and white cabbage (Brassica oleracea)	Herbivores were counted on the cabbage plants (4 or 8 plants per plot depending on plot size), 2 times during the year; parasitoids were sampled by assessing parasitism rates of introduced Pieris brassicae caterpillars; plant growth was assessed as average weight in kg of the cabbage heads	Adopting mechanized plowing and harvesting to destroy the wintering and breeding habitats of invertebrate herbivores; using crop rotation to suppress pests	Mechanization+Agricultural control	Organic croplands	Herbivore abundance (individuals per plant)	Parasitism rate (%)	Cabbage biomass (kg/head)	Temperate	Herbaceous plant	Agroecosystem	Managed study	Aartsma Y, et al, 2020. Spatial scale, neighbouring plants and variation in plant volatiles interactively determine the strength of host-parasitoid relationships. Oikos 129: 1429-1439.
36	Pedro Henrique Brum Togni, pedrotogni@unb.br	Brasília, Federal Distrit, Brazil (48º08’W, 15º56’S)	2008	1200	1 and 2	Generalist herbivore (whiteflies - Bemisia tabaci),Generalist predators (spiders, ladybirds, lacewings and hemipterna predators) and Specialist parasitoid (Encarsia spp. and Eretmocerus spp.); tomato plants	Herbivore nymphs were sampled directly over the plants and herbivore adults were collected with yellow sticky traps; predators were collected directly on the plants by shaking the plants over a plastic trial; Parasitoids were sampled in the yellow sticky traps; tomato reproduction was measured as the number of plants with non-damaged (maketable fruits) per plot.	Using sticky traps to control invertebrate herbivores; Adopting mechanized plowing to destroy the wintering and breeding habitats of invertebrate herbivores	Sticky trap+Mechanization	Organic croplands	Herbivore abundance (individuals per plot)	Predator/parasitoid abundance (individuals per plot)	Weight of marketable tomato fruits (kg/plant)	Tropical	Herbaceous plant	Agroecosystem	Managed study	Togni PHB et al., 2018. Integrated cultural practices for whitefly managment in organic tomato. J. Appl. Entomol. 142: 998-1007.
37	José Bruno Malaquias, malaquias.josebruno@gmail.com	Lagoa Seca, Paraiba, Brazil (7°10'15''S, 35°51'20"W)	2014	4000	1 and 2	Specialist herbivore (aphid), predator (Cycloneda sanguinea) and cotton	Herbivores and predators were collected directly on the plant with 17 sampling times; one-time yield was measured in the given year	Adopting mechanized plowing to destroy the wintering and breeding habitats of invertebrate herbivores; Using crop rotation to suppress pests	Mechanization+Agricultural control	Organic croplands	Herbivore abundance (individuals per plot)	Predator abundance (individuals per plot)	Cotton yield (kg/ha)	Tropical	Woody plant	Agroecosystem	Managed study	This data has been published only as a PhD thesis, as follows: https://repositorio.usp.br/item/002446803
38	Mattias Jonsson, mattias.jonsson@slu.se	Canterbury, New Zealand (42°38.1754'S-S42°38.1754'; 170°48.9475'E-173°16.6715'E; 23 sites were provided but 2 sites were missing)	2008	37800	1 and 2	Herbivores, predators/parasitoids, and kale (Brassica oleracea)	Herbivores and predators were sampled directly on the plant with one-time sampling; parasitoids were reared from hosts that were sampled directly on the plant with one-time sampling; dry biomass from two 1m2 samples were measured.	Adopting mechanized plowing and harvesting to destroy the wintering and breeding habitats of invertebrate herbivores; Using crop rotation to suppress pests	Mechanization+Agricultural control	Organic croplands	Herbivore abundance (individuals per plot)	Predator abundance (individuals per plot); Parasitism rate (%)	Dry biomass (kg/m2)	Temperate	Herbaceous plant	Agroecosystem	Managed study	Jonsson M, et al, 2015. Experimental evidence that the effectiveness of conservation biological control depends on landscape complexity. J. Appl. Ecol. 52, 1274 -1282.
39	Alistair John Campbell, alistaircampbell87@gmail.com	Herefordshire, United Kingdom (52°06′15.26″N, 2°55′23.30″W)	2012	160	1 and 12	Herbivores (aphids), predators and apples	Herbivores and predators were of active search of 50 apple tree branches per plot; apple yield were on three branches per plot.	Using Chlorpyrifos to control invertebrate herbivores; Using Fungicides and Glyphosate to control plant disease and weeds	Chemical insecticide+Chemical fungicide+Chemical herbicide	Non-organic croplands	Herbivore abundance (individuals per plot)	Predator abundance (individuals per plot)	Number of mature fruit per branch	Temperate	Woody plant	Agroecosystem	Managed study	Campbell AJ, et al, 2017. Getting more power from your flowers: Multi-functional flower strips enhance pollinators and pest control agents in apple orchards. Insects 8: 101.
39	Alistair John Campbell, alistaircampbell87@gmail.com	Herefordshire, United Kingdom (52°06′15.26″N, 2°55′23.30″W)	2013	160	1 and 12	Herbivores (aphids), predators and apples	Herbivores and predators were of active search of 50 apple tree branches per plot; apple yield were on three branches per plot.	Using Chlorpyrifos to control invertebrate herbivores; Using Fungicides and Glyphosate to control plant disease and weeds	Chemical insecticide+Chemical fungicide+Chemical herbicide	Non-organic croplands	Herbivore abundance (individuals per plot)	Predator abundance (individuals per plot)	Number of mature fruit per branch	Temperate	Woody plant	Agroecosystem	Managed study	Campbell AJ, et al, 2017. Getting more power from your flowers: Multi-functional flower strips enhance pollinators and pest control agents in apple orchards. Insects 8: 101.
40	Alistair John Campbell, alistaircampbell87@gmail.com	Herefordshire, United Kingdom (52°05′03.79″N, 2°54′22.46″W)	2012	160	1 and 12	Herbivores (aphids), predators and apples	Herbivores and predators were of active search of 50 apple tree branches per plot; apple yield were on three branches per plot.	Using Chlorpyrifos to control invertebrate herbivores; Using Fungicides and Glyphosate to control plant disease and weeds	Chemical insecticide+Chemical fungicide+Chemical herbicide	Non-organic croplands	Herbivore abundance (individuals per plot)	Predator abundance (individuals per plot)	Number of mature fruit per branch	Temperate	Woody plant	Agroecosystem	Managed study	Campbell AJ, et al, 2017. Getting more power from your flowers: Multi-functional flower strips enhance pollinators and pest control agents in apple orchards. Insects 8: 101.
40	Alistair John Campbell, alistaircampbell87@gmail.com	Herefordshire, United Kingdom (52°05′03.79″N, 2°54′22.46″W)	2013	160	1 and 12	Herbivores (aphids), predators and apples	Herbivores and predators were of active search of 50 apple tree branches per plot; apple yield were on three branches per plot.	Using Chlorpyrifos to control invertebrate herbivores; Using Fungicides and Glyphosate to control plant disease and weeds	Chemical insecticide+Chemical fungicide+Chemical herbicide	Non-organic croplands	Herbivore abundance (individuals per plot)	Predator abundance (individuals per plot)	Number of mature fruit per branch	Temperate	Woody plant	Agroecosystem	Managed study	Campbell AJ, et al, 2017. Getting more power from your flowers: Multi-functional flower strips enhance pollinators and pest control agents in apple orchards. Insects 8: 101.
41	Alistair John Campbell, alistaircampbell87@gmail.com	Herefordshire, United Kingdom (52°07′13.62″N, 2°54′41.44″W)	2012	160	1 and 12	Herbivores (aphids), predators and apples	Herbivores and predators were of active search of 50 apple tree branches per plot; apple yield were on three branches per plot.	Using Chlorpyrifos to control invertebrate herbivores; Using Fungicides and Glyphosate to control plant disease and weeds	Chemical insecticide+Chemical fungicide+Chemical herbicide	Non-organic croplands	Herbivore abundance (individuals per plot)	Predator abundance (individuals per plot)	Number of mature fruit per branch	Temperate	Woody plant	Agroecosystem	Managed study	Campbell AJ, et al, 2017. Getting more power from your flowers: Multi-functional flower strips enhance pollinators and pest control agents in apple orchards. Insects 8: 101.
41	Alistair John Campbell, alistaircampbell87@gmail.com	Herefordshire, United Kingdom (52°07′13.62″N, 2°54′41.44″W)	2013	160	1 and 12	Herbivores (aphids), predators and apples	Herbivores and predators were of active search of 50 apple tree branches per plot; apple yield were on three branches per plot.	Using Chlorpyrifos to control invertebrate herbivores; Using Fungicides and Glyphosate to control plant disease and weeds	Chemical insecticide+Chemical fungicide+Chemical herbicide	Non-organic croplands	Herbivore abundance (individuals per plot)	Predator abundance (individuals per plot)	Number of mature fruit per branch	Temperate	Woody plant	Agroecosystem	Managed study	Campbell AJ, et al, 2017. Getting more power from your flowers: Multi-functional flower strips enhance pollinators and pest control agents in apple orchards. Insects 8: 101.
42	Alistair John Campbell, alistaircampbell87@gmail.com	Herefordshire, United Kingdom (52°05′23.16″N, 2°54′36.98″W)	2012	160	1 and 12	Herbivores (aphids), predators and apples	Herbivores and predators were of active search of 50 apple tree branches per plot; apple yield were on three branches per plot.	Using Chlorpyrifos to control invertebrate herbivores; Using Fungicides and Glyphosate to control plant disease and weeds	Chemical insecticide+Chemical fungicide+Chemical herbicide	Non-organic croplands	Herbivore abundance (individuals per plot)	Predator abundance (individuals per plot)	Number of mature fruit per branch	Temperate	Woody plant	Agroecosystem	Managed study	Campbell AJ, et al, 2017. Getting more power from your flowers: Multi-functional flower strips enhance pollinators and pest control agents in apple orchards. Insects 8: 101.
42	Alistair John Campbell, alistaircampbell87@gmail.com	Herefordshire, United Kingdom (52°05′23.16″N, 2°54′36.98″W)	2013	160	1 and 12	Herbivores (aphids), predators and apples	Herbivores and predators were of active search of 50 apple tree branches per plot; apple yield were on three branches per plot.	Using Chlorpyrifos to control invertebrate herbivores; Using Fungicides and Glyphosate to control plant disease and weeds	Chemical insecticide+Chemical fungicide+Chemical herbicide	Non-organic croplands	Herbivore abundance (individuals per plot)	Predator abundance (individuals per plot)	Number of mature fruit per branch; mean apple size (mm); mean apple weight (g)	Temperate	Woody plant	Agroecosystem	Managed study	Campbell AJ, et al, 2017. Getting more power from your flowers: Multi-functional flower strips enhance pollinators and pest control agents in apple orchards. Insects 8: 101.
43	Su Wang, anthocoridae@163.com	Pinggu county, Beijing, China (40°6′N, 116°59′E)	2019	480	1 and 3	Herbivores (aphids), Generalist predator (Syrphidae spp.) and peppers	Herbivores were sampled directly on the plants; hoverflies were sampled on plants; pepper yield were measured on each plot.	Using 5% phoxim granules (30kg/ha) mixed with 20 kilograms of fine soil and evenly spread to control invertebrate herbivores; Adopting mechanized plowing to destroy the wintering and breeding habitats of invertebrate herbivores; Using sticky traps to control invertebrate herbivores; Using crop rotation to suppress pests	Chemical insecticide+Mechanization+Sticky trap+Agricultural control	Non-organic croplands	Herbivore abundance (individuals per plant)	Number of hoverflies per plant	Pepper yield (kg/ha)	Temperate	Herbaceous plant	Agroecosystem	Managed study	Not be published
44	Su Wang, anthocoridae@163.com	Pinggu county, Beijing, China (40°6′N, 116°59′E)	2019	480	1 and 3	Herbivores (aphids), Generalist predator (Syrphidae spp.) and eggplants	Herbivores were sampled directly on the plants; hoverflies were sampled on plants; eggplant yield were measured on each plot.	Using 5% phoxim granules (30kg/ha) mixed with 20 kilograms of fine soil and evenly spread to control invertebrate herbivores; Adopting mechanized plowing to destroy the wintering and breeding habitats of invertebrate herbivores; Using sticky traps to control invertebrate herbivores; Using crop rotation to suppress pests	Chemical insecticide+Mechanization+Sticky trap+Agricultural control	Non-organic croplands	Herbivore abundance (individuals per plant)	Number of hoverflies per plant	Eggplant yield (kg/ha)	Temperate	Herbaceous plant	Agroecosystem	Managed study	Not be published
45	Filipe Madeira, fmadeira@morecolab.pt	Almacelles, Lleida district, Catalonia, Spain (41.7361ºN, 0.47805ºE); Almenar, Lleida district, Catalonia, Spain (41.7647ºN, 0.4779ºE)	2015	145301	3 and 5	Herbivores (Frankliniella occidentalis, Empoasca vitis, and aphids), predators (Aeolothrips spp. , Orius spp , etc.), Alfalfa (Medicago sativa)	Yellow sticky traps (3 traps, 7 days in the field) were used to sample herbivores and predators (Times: samplings in spring and samplings in summer); alfalfa height was measured.	Using chlorpyrifos 48% EC (480 g/L), applied at a rate of 150–200 cc per hectoliter to control invertebrate herbivore; Using crop rotation to suppress pests; Cutting of alfalfa is anticipated as a control strategy to decrease pest pressure.	Chemical insecticide+Agricultural control	Non-organic croplands	Herbivore abundance (mean individuals per 3 traps)	Predator abundance (mean individuals per 3 traps)	Alfalfa height (cm)	Temperate	Herbaceous plant	Agroecosystem	Observational study	Clemente-Orta G, et al, 2020. Changes in landscape composition influence the abundance of insects on maize: The role of fruit orchards and alfalfa crops. Agri. Ecosyst. Environ., 291: 106805
45	Filipe Madeira, fmadeira@morecolab.pt	Almacelles, Lleida district, Catalonia, Spain (41.7361ºN, 0.47805ºE); Almenar, Lleida district, Catalonia, Spain (41.7647ºN, 0.4779ºE)	2016	145301	3 and 5	Herbivores (Frankliniella occidentalis, Empoasca vitis, and aphids), predators (Aeolothrips spp. , Orius spp , etc.), Alfalfa (Medicago sativa)	Yellow sticky traps (3 traps, 7 days in the field) were used to sample herbivores and predators (Times: samplings in spring and samplings in summer); alfalfa height was measured.	Using chlorpyrifos 48% EC (480 g/L), applied at a rate of 150–200 cc per hectoliter to control invertebrate herbivore; Using crop rotation to suppress pests; Cutting of alfalfa is anticipated as a control strategy to decrease pest pressure.	Chemical insecticide+Agricultural control	Non-organic croplands	Herbivore abundance (mean individuals per 3 traps)	Predator abundance (mean individuals per 3 traps)	Alfalfa height (cm)	Temperate	Herbaceous plant	Agroecosystem	Observational study	Clemente-Orta G, et al, 2020. Changes in landscape composition influence the abundance of insects on maize: The role of fruit orchards and alfalfa crops. Agri. Ecosyst. Environ., 291: 106805
45	Filipe Madeira, fmadeira@morecolab.pt	Almacelles, Lleida district, Catalonia, Spain (41.7361ºN, 0.47805ºE); Almenar, Lleida district, Catalonia, Spain (41.7647ºN, 0.4779ºE)	2017	145301	3 and 5	Herbivores (Frankliniella occidentalis, Empoasca vitis, and aphids), predators (Aeolothrips spp. , Orius spp , etc.), Alfalfa (Medicago sativa)	Yellow sticky traps (3 traps, 7 days in the field) were used to sample herbivores and predators (Times: samplings in spring and samplings in summer); alfalfa height was measured.	Using chlorpyrifos 48% EC (480 g/L), applied at a rate of 150–200 cc per hectoliter to control invertebrate herbivore; Using crop rotation to suppress pests; Cutting of alfalfa is anticipated as a control strategy to decrease pest pressure.	Chemical insecticide+Agricultural control	Non-organic croplands	Herbivore abundance (mean individuals per 3 traps)	Predator abundance (mean individuals per 3 traps)	Alfalfa height (cm)	Temperate	Herbaceous plant	Agroecosystem	Observational study	Clemente-Orta G, et al, 2020. Changes in landscape composition influence the abundance of insects on maize: The role of fruit orchards and alfalfa crops. Agri. Ecosyst. Environ., 291: 106805
46	Filipe Madeira, fmadeira@morecolab.pt	Gimenells, Lleida district, Catalonia, Spain (41.6996ºN, 0.3589ºE); Almenar, Lleida district, Catalonia, Spain (41.6163ºN, 0.4649ºE)	2015	82500.4	3 and 5	Herbivores (Frankliniella occidentalis, Empoasca vitis, and aphids), predators (Aeolothrips spp. , Orius spp , etc.), Alfalfa (Medicago sativa)	Yellow sticky traps (3 traps, 7 days in the field) were used to sample herbivores and predators (Times: samplings in spring and samplings in summer); alfalfa height was measured.	Using chlorpyrifos 48% EC (480 g/L), applied at a rate of 150–200 cc per hectoliter to control invertebrate herbivore; Using crop rotation to suppress pests; Cutting of alfalfa is anticipated as a control strategy to decrease pest pressure.	Chemical insecticide+Agricultural control	Non-organic croplands	Herbivore abundance (mean individuals per 3 traps)	Predator abundance (mean individuals per 3 traps)	Alfalfa height (cm)	Temperate	Herbaceous plant	Agroecosystem	Observational study	Clemente-Orta G, et al, 2020. Changes in landscape composition influence the abundance of insects on maize: The role of fruit orchards and alfalfa crops. Agri. Ecosyst. Environ., 291: 106805
46	Filipe Madeira, fmadeira@morecolab.pt	Gimenells, Lleida district, Catalonia, Spain (41.6996ºN, 0.3589ºE); Almenar, Lleida district, Catalonia, Spain (41.6163ºN, 0.4649ºE)	2016	82500.4	3 and 5	Herbivores (Frankliniella occidentalis, Empoasca vitis, and aphids), predators (Aeolothrips spp. , Orius spp , etc.), Alfalfa (Medicago sativa)	Yellow sticky traps (3 traps, 7 days in the field) were used to sample herbivores and predators (Times: samplings in spring and samplings in summer); alfalfa height was measured.	Using chlorpyrifos 48% EC (480 g/L), applied at a rate of 150–200 cc per hectoliter to control invertebrate herbivore; Using crop rotation to suppress pests; Cutting of alfalfa is anticipated as a control strategy to decrease pest pressure.	Chemical insecticide+Agricultural control	Non-organic croplands	Herbivore abundance (mean individuals per 3 traps)	Predator abundance (mean individuals per 3 traps)	Alfalfa height (cm)	Temperate	Herbaceous plant	Agroecosystem	Observational study	Clemente-Orta G, et al, 2020. Changes in landscape composition influence the abundance of insects on maize: The role of fruit orchards and alfalfa crops. Agri. Ecosyst. Environ., 291: 106805
46	Filipe Madeira, fmadeira@morecolab.pt	Gimenells, Lleida district, Catalonia, Spain (41.6996ºN, 0.3589ºE); Almenar, Lleida district, Catalonia, Spain (41.6163ºN, 0.4649ºE)	2017	82500.4	3 and 5	Herbivores (Frankliniella occidentalis, Empoasca vitis, and aphids), predators (Aeolothrips spp. , Orius spp , etc.), Alfalfa (Medicago sativa)	Yellow sticky traps (3 traps, 7 days in the field) were used to sample herbivores and predators (Times: samplings in spring and samplings in summer); alfalfa height was measured.	Using chlorpyrifos 48% EC (480 g/L), applied at a rate of 150–200 cc per hectoliter to control invertebrate herbivore; Using crop rotation to suppress pests; Cutting of alfalfa is anticipated as a control strategy to decrease pest pressure.	Chemical insecticide+Agricultural control	Non-organic croplands	Herbivore abundance (mean individuals per 3 traps)	Predator abundance (mean individuals per 3 traps)	Alfalfa height (cm)	Temperate	Herbaceous plant	Agroecosystem	Observational study	Clemente-Orta G, et al, 2020. Changes in landscape composition influence the abundance of insects on maize: The role of fruit orchards and alfalfa crops. Agri. Ecosyst. Environ., 291: 106805
47	Filipe Madeira, fmadeira@morecolab.pt	Vencillón, Huesca district, Aragon, Spain (41.6987ºN, 0.32985ºE); Alcarràs, Lleida district, Catalonia, Spain (41.5974ºN, 0.4973ºE)	2016	166401	3 and 5	Herbivores (Frankliniella occidentalis, Empoasca vitis, and aphids), predators (Aeolothrips spp. , Orius spp , etc.), Alfalfa (Medicago sativa)	Yellow sticky traps (3 traps, 7 days in the field) were used to sample herbivores and predators (Times: samplings in spring and samplings in summer); alfalfa height was measured.	Using chlorpyrifos 48% EC (480 g/L), applied at a rate of 150–200 cc per hectoliter to control invertebrate herbivore; Using crop rotation to suppress pests; Cutting of alfalfa is anticipated as a control strategy to decrease pest pressure.	Chemical insecticide+Agricultural control	Non-organic croplands	Herbivore abundance (mean individuals per 3 traps)	Predator abundance (mean individuals per 3 traps)	Alfalfa height (cm)	Temperate	Herbaceous plant	Agroecosystem	Observational study	Clemente-Orta G, et al, 2020. Changes in landscape composition influence the abundance of insects on maize: The role of fruit orchards and alfalfa crops. Agri. Ecosyst. Environ., 291: 106805
47	Filipe Madeira, fmadeira@morecolab.pt	Vencillón, Huesca district, Aragon, Spain (41.6987ºN, 0.32985ºE); Alcarràs, Lleida district, Catalonia, Spain (41.5974ºN, 0.4973ºE)	2017	166401	3 and 5	Herbivores (Frankliniella occidentalis, Empoasca vitis, and aphids), predators (Aeolothrips spp. , Orius spp , etc.), Alfalfa (Medicago sativa)	Yellow sticky traps (3 traps, 7 days in the field) were used to sample herbivores and predators (Times: samplings in spring and samplings in summer); alfalfa height was measured.	Using chlorpyrifos 48% EC (480 g/L), applied at a rate of 150–200 cc per hectoliter to control invertebrate herbivore; Using crop rotation to suppress pests; Cutting of alfalfa is anticipated as a control strategy to decrease pest pressure.	Chemical insecticide+Agricultural control	Non-organic croplands	Herbivore abundance (mean individuals per 3 traps)	Predator abundance (mean individuals per 3 traps)	Alfalfa height (cm)	Temperate	Herbaceous plant	Agroecosystem	Observational study	Clemente-Orta G, et al, 2020. Changes in landscape composition influence the abundance of insects on maize: The role of fruit orchards and alfalfa crops. Agri. Ecosyst. Environ., 291: 106805
48	Filipe Madeira, fmadeira@morecolab.pt	Almacelles, Lleida district, Catalonia, Spain (41.7247ºN, 0.4989ºE); Alcarràs, Lleida district, Catalonia, Spain (41.5836ºN, 0.5298ºE)	2016	55500.3	3 and 5	Herbivores (Frankliniella occidentalis, Empoasca vitis, and aphids), predators (Aeolothrips spp. , Orius spp , etc.), Alfalfa (Medicago sativa)	Yellow sticky traps (3 traps, 7 days in the field) were used to sample herbivores and predators (Times: samplings in spring and samplings in summer); alfalfa height was measured.	Using chlorpyrifos 48% EC (480 g/L), applied at a rate of 150–200 cc per hectoliter to control invertebrate herbivore; Using crop rotation to suppress pests; Cutting of alfalfa is anticipated as a control strategy to decrease pest pressure.	Chemical insecticide+Agricultural control	Non-organic croplands	Herbivore abundance (mean individuals per 3 traps)	Predator abundance (mean individuals per 3 traps)	Alfalfa height (cm)	Temperate	Herbaceous plant	Agroecosystem	Observational study	Clemente-Orta G, et al, 2020. Changes in landscape composition influence the abundance of insects on maize: The role of fruit orchards and alfalfa crops. Agri. Ecosyst. Environ., 291: 106805
48	Filipe Madeira, fmadeira@morecolab.pt	Almacelles, Lleida district, Catalonia, Spain (41.7247ºN, 0.4989ºE); Alcarràs, Lleida district, Catalonia, Spain (41.5836ºN, 0.5298ºE)	2017	55500.3	3 and 5	Herbivores (Frankliniella occidentalis, Empoasca vitis, and aphids), predators (Aeolothrips spp. , Orius spp , etc.), Alfalfa (Medicago sativa)	Yellow sticky traps (3 traps, 7 days in the field) were used to sample herbivores and predators (Times: samplings in spring and samplings in summer); alfalfa height was measured.	Using chlorpyrifos 48% EC (480 g/L), applied at a rate of 150–200 cc per hectoliter to control invertebrate herbivore; Using crop rotation to suppress pests; Cutting of alfalfa is anticipated as a control strategy to decrease pest pressure.	Chemical insecticide+Agricultural control	Non-organic croplands	Herbivore abundance (mean individuals per 3 traps)	Predator abundance (mean individuals per 3 traps)	Alfalfa height (cm)	Temperate	Herbaceous plant	Agroecosystem	Observational study	Clemente-Orta G, et al, 2020. Changes in landscape composition influence the abundance of insects on maize: The role of fruit orchards and alfalfa crops. Agri. Ecosyst. Environ., 291: 106805
49	Jana Brandmeier, jana.brandmeier@uni-muenster.de	Muenster, Germany (51.9754ºN, 7.5657ºE)	2017	300	1 and 2	Herbivores, predators, parasitoids and wheat	Arthropods were sampled by clipping all vegetation from a defined area of ground; Herbivores were monitored in the field; predatory arthropods on one m2; parasitoids (measured indirectly from the number of mummified aphids found on wheat); parasitism (%) was expressed as the count of aphid mummies as a percentage of total aphid and mummy counts per plot.	Pre-emergence herbicide (3 L/ha Stomp Aqua (455 g/L Pendimethalin), fungicide (1L/ha Aviator Xpro Duo and Fandango), anti-fungal seed coating (faba beans, TMDT 98%, SATEC GmbH, Germany); Adopting mechanized plowing and harvesting to destroy the wintering and breeding habitats of invertebrate herbivores; Using crop rotation to suppress pests	Chemical herbicide+Chemical fungicide+Mechanization+Agricultural control	Non-organic croplands	Generalist herbivore abundance (individuals per one m2); % damage per plant (assessed on m2); Exponential of Shannons Diversity Index of herbivores	Generalist predator abundance (individuals per one m2); Exponential of Shannons Diversity Index of predators; parasitoid abundance (individuals per one m2); parasitism (%)	Canopy height of wheat (cm); Wheat yield (t/ha)	Temperate	Herbaceous plant	Agroecosystem	Managed study	Brandmeier J et al, 2021. Intercropping in high input agriculture supports arthropod diversity without risking significant yield losses. Basic Appl. Ecol. 52: 26-38
49	Jana Brandmeier, jana.brandmeier@uni-muenster.de	Muenster, Germany (51.9754ºN, 7.5657ºE)	2017	300	1 and 2	Herbivores, predators, parasitoids and wheat	Arthropods were sampled by clipping all vegetation from a defined area of ground; Herbivores were monitored in the field; predatory arthropods on one m2; parasitoids (measured indirectly from the number of mummified aphids found on wheat); parasitism (%) was expressed as the count of aphid mummies as a percentage of total aphid and mummy counts per plot.	Anti-fungal seed coating (faba beans, TMDT 98%, SATEC GmbH, Germany); Adopting mechanized plowing and harvesting to destroy the wintering and breeding habitats of invertebrate herbivores; Using crop rotation to suppress pests	Chemical fungicide+Mechanization+Agricultural control	Non-organic croplands	Generalist herbivore abundance (individuals per one m2); Exponential of Shannons Diversity Index of herbivores	Generalist predator abundance (individuals per one m2); Exponential of Shannons Diversity Index of predators; parasitoid abundance (individuals per one m2); parasitism (%)	Canopy height of wheat (cm); Wheat yield (t/ha)	Temperate	Herbaceous plant	Agroecosystem	Managed study	Brandmeier J et al, 2021. Intercropping in high input agriculture supports arthropod diversity without risking significant yield losses. Basic Appl. Ecol. 52: 26-38
49	Jana Brandmeier, jana.brandmeier@uni-muenster.de	Muenster, Germany (51.9754ºN, 7.5657ºE)	2018	180	1 and 2	Herbivores, predators, parasitoids and wheat	Herbivores were monitored in the field; % damage per plant (assessed on m2); predatory arthropods on one m2; parasitoids (measured indirectly from the number of mummified aphids found on wheat); parasitism (%) was expressed as the count of aphid mummies as a percentage of total aphid and mummy counts per plot.	Pre-emergence herbicide (4.4 L/ha Stomp Aqua (455 g/L Pendimethalin); Adopting mechanized plowing and harvesting to destroy the wintering and breeding habitats of invertebrate herbivores; Using crop rotation to suppress pests	Chemical herbicide+Mechanization+Agricultural control	Non-organic croplands	Generalist herbivore abundance (individuals per one m2); Exponential of Shannons Diversity Index of herbivores; herbivore damage (%)	Generalist predator abundance (individuals per one m2); Exponential of Shannons Diversity Index of predators; parasitoid abundance (individuals per one m2); parasitism (%)	Wheat biomass (g/m2); Wheat yield (t/ha)	Temperate	Herbaceous plant	Agroecosystem	Managed study	Brandmeier J et al, 2021. Intercropping in high input agriculture supports arthropod diversity without risking significant yield losses. Basic Appl. Ecol. 52: 26-38
49	Jana Brandmeier, jana.brandmeier@uni-muenster.de	Muenster, Germany (51.9754ºN, 7.5657ºE)	2018	180	1 and 2	Herbivores, predators, parasitoids and wheat	Herbivores were monitored in the field; % damage per plant (assessed on m2); predatory arthropods on one m2; parasitoids (measured indirectly from the number of mummified aphids found on wheat); parasitism (%) was expressed as the count of aphid mummies as a percentage of total aphid and mummy counts per plot.	Pre-emergence herbicide (4.4 L/ha Stomp Aqua (455 g/L Pendimethalin); Adopting mechanized plowing and harvesting to destroy the wintering and breeding habitats of invertebrate herbivores; Using crop rotation to suppress pests	Chemical herbicide+Mechanization+Agricultural control	Non-organic croplands	Generalist herbivore abundance (individuals per one m2); Exponential of Shannons Diversity Index of herbivores; herbivore damage (%)	Generalist predator abundance (individuals per one m2); Exponential of Shannons Diversity Index of predators; parasitoid abundance (individuals per one m2); parasitism (%)	Wheat biomass (g/m2); Wheat yield (t/ha)	Temperate	Herbaceous plant	Agroecosystem	Managed study	Brandmeier J et al, 2021. Intercropping in high input agriculture supports arthropod diversity without risking significant yield losses. Basic Appl. Ecol. 52: 26-38
50	Amanda Lynn Buchanan, a.lynnbuchanan@gmail.com	University of Maryland Upper Marlboro field station (38.8584ºN, 76.7748ºW)	2013	4624	1, 2 and 3	Herbivores, predators, and crookneck squash	Herbivores and predators in squash plants were monitored in the field; squash yield was measured	Using organic herbicide (Avenger Weed Killer, Cutting Edge Formulations, Inc., Buford, GA); Adopting mechanized plowing to destroy the wintering and breeding habitats of invertebrate herbivores	Biogenic herbicide+Mechanization	Organic croplands	Herbivore abundance (individuals per plant)	Predator abundance (individuals per plant)	Marketable weight (kg/plant)	Temperate	Herbaceous plant	Agroecosystem	Managed study	Buchanan AL, Hooks CRR, 2018. Influence of winter cover crop mulch on arthropods in a reduced tillage cucurbit system. Environ. Entomol. 47: 292-299
51	Xiaoyu Ning, ningxiaaoroyall@foxmall.com	Baisha, Haikou, China (19.367ºN, 109.75ºE)	2021	180	1 and 2	Herbivores, predators, and tea	Herbivores and predators in teas were surveyed; tea height was measured	Using sticky traps to control invertebrate herbivores; using insecticidal lights to control invertebrate herbivores; Removing the damaged branches and clearing the orchards to decrease the invertebrate herbivores in orchards	Sticky trap+Light+Agricultural control	Organic croplands	Herbivore abundance (individuals per 25 plants)	Predator abundance (individuals per 25 plants)	Tea plant height (cm)	Tropical	Woody plant	Agroecosystem	Managed study	Not be published
52	Qingxuan Xu, xuqxfarmer@126.com	Jinzhu town, Huaxi district, Guiyang city, Guizhou province, China (26.513°N, 106.655°E)	2023	12150	1 and 6	Herbivores, arthropod predators and parasitic wasps, and peach	Arthropod sampling was collected using Malaise traps. A single trap was placed in the middle of each plot. Samples were collected continuously for one week every month from April to September, totally 4 times. Captured insects were funneled into a collecting bottle filled with 95% ethanol. Collected samples were transferred to labelled plastic bottles, then alcohol-preserved arthropods were taken…	Using 2% meso-tetramycin (0.75L/ha), 35% chlorobenzamide (1.5kg/ha), 40% benzopyrazolate (1.2kg/ha) and 11.6% metre-chlorobenzamide (0.15L/ha) to control invertebrate herbivores; Removing the damaged branches and clearing the orchards to decrease the invertebrate herbivores in orchards	Chemical insecticide+Agricultural control	Non-organic croplands	Herbivore abundance (individuals/sample)	Predator abundance	Peach yield (kg/ha)	Temperate	Woody plant	Agroecosystem	Managed study	Not be published
												(individuals/sample); parasitoid abundance
												(individuals/sample)
53	Daniel Paredes, daniel.paredes@eez.csic.es	Montejícar, Granada, Spain (37.5563ºN, 3.4839ºW)	2016	9800	1, 8 and 12	Specialist herbivore (Prays oleae), generalist predators (Spiders, predatory heteroptera and lacewing), Specialist parasitoids and olive	Herbivores were observed with exclusion experiment one time during 2016 when the authors compared the infested fruit in excluded; predators and parasitoids were collected directly on the plant; olive production was measured	Using Sulphur to control invertebrate herbivores; Removing the damaged branches and clearing the orchards to decrease the invertebrate herbivores in orchards	Biogenic insecticide+Agricultural control	Organic croplands	Herbivore damage	Predator abundance (individuals per 5 trees); parasitoid abundance (individuals per 5 trees)	Olive production (kg/ha)	Temperate	Woody plant	Agroecosystem	Observational study	Paredes D, et al., 2019. Natural habitat increases natural pest control in olive groves: economic implications. J. Pest Sci. 92: 1111-1121
											(%)
54	Daniel Paredes, daniel.paredes@eez.csic.es	Mansilla, Granada, Spain (37.4233ºN, 3.7092ºW)	2016	9800	1, 11 and 19	Specialist herbivore (Prays oleae), generalist predators (Spiders, predatory heteroptera and lacewing), Specialist parasitoids and olive	Herbivores were observed with exclusion experiment one time during 2016 when the authors compared the infested fruit in excluded; predators and parasitoids were collected directly on the plant; olive production was measured	Using Sulphur to control invertebrate herbivores; Removing the damaged branches and clearing the orchards to decrease the invertebrate herbivores in orchards	Biogenic insecticide+Agricultural control	Organic croplands	Herbivore damage	Predator abundance (individuals per 5 trees); parasitoid abundance (individuals per 5 trees)	Olive production (kg/ha)	Temperate	Woody plant	Agroecosystem	Observational study	Paredes D, et al., 2019. Natural habitat increases natural pest control in olive groves: economic implications. J. Pest Sci. 92: 1111-1121
											(%)
55	Daniel Paredes, daniel.paredes@eez.csic.es	Nava, Granada, Spain (37.4014ºN, 3.565ºW)	2016	9800	1, 10 and 11	Specialist herbivore (Prays oleae), generalist predators (Spiders, predatory heteroptera and lacewing), Specialist parasitoids and olive	Herbivores were observed with exclusion experiment one time during 2016 when the authors compared the infested fruit in excluded; predators and parasitoids were collected directly on the plant; olive production was measured	Using Sulphur to control invertebrate herbivores; Removing the damaged branches and clearing the orchards to decrease the invertebrate herbivores in orchards	Biogenic insecticide+Agricultural control	Organic croplands	Herbivore damage	Predator abundance (individuals per 5 trees); parasitoid abundance (individuals per 5 trees)	Olive production (kg/ha)	Temperate	Woody plant	Agroecosystem	Observational study	Paredes D, et al., 2019. Natural habitat increases natural pest control in olive groves: economic implications. J. Pest Sci. 92: 1111-1121
											(%)
56	Daniel Paredes, daniel.paredes@eez.csic.es	Salaillo, Granada, Spain (37.4792ºN, 3.5361ºW)	2016	9800	1 and 6	Specialist herbivore (Prays oleae), generalist predators (Spiders, predatory heteroptera and lacewing), Specialist parasitoids and olive	Herbivores were observed with exclusion experiment one time during 2016 when the authors compared the infested fruit in excluded; predators and parasitoids were collected directly on the plant; olive production was measured	Using Sulphur to control invertebrate herbivores; Removing the damaged branches and clearing the orchards to decrease the invertebrate herbivores in orchards	Biogenic insecticide+Agricultural control	Organic croplands	Herbivore damage	Predator abundance (individuals per 5 trees); parasitoid abundance (individuals per 5 trees)	Olive production (kg/ha)	Temperate	Woody plant	Agroecosystem	Observational study	Paredes D, et al., 2019. Natural habitat increases natural pest control in olive groves: economic implications. J. Pest Sci. 92: 1111-1121
											(%)
57	Daniel Paredes, daniel.paredes@eez.csic.es	Paloma, Granada, Spain (37.375ºN, 3.8228ºW)	2016	9800	1 and 6	Specialist herbivore (Prays oleae), generalist predators (Spiders, predatory heteroptera and lacewing), Specialist parasitoids and olive	Herbivores were observed with exclusion experiment one time during 2016 when the authors compared the infested fruit in excluded; predators and parasitoids were collected directly on the plant; olive production was measured	Using Sulphur to control invertebrate herbivores; Removing the damaged branches and clearing the orchards to decrease the invertebrate herbivores in orchards	Biogenic insecticide+Agricultural control	Organic croplands	Herbivore damage	Predator abundance (individuals per 5 trees); parasitoid abundance (individuals per 5 trees)	Olive production (kg/ha)	Temperate	Woody plant	Agroecosystem	Observational study	Paredes D, et al., 2019. Natural habitat increases natural pest control in olive groves: economic implications. J. Pest Sci. 92: 1111-1121
											(%)
58	Daniel Paredes, daniel.paredes@eez.csic.es	Paloma, Granada, Spain (37.375ºN, 3.8228ºW)	2016	9800	1 and 6	Specialist herbivore (Prays oleae), generalist predators (Spiders, predatory heteroptera and lacewing), Specialist parasitoids and olive	Herbivores were observed with exclusion experiment one time during 2016 when the authors compared the infested fruit in excluded; predators and parasitoids were collected directly on the plant; olive production was measured	Using Sulphur to control invertebrate herbivores; Removing the damaged branches and clearing the orchards to decrease the invertebrate herbivores in orchards	Biogenic insecticide+Agricultural control	Organic croplands	Herbivore damage	Predator abundance (individuals per 5 trees); parasitoid abundance (individuals per 5 trees)	Olive production (kg/ha)	Temperate	Woody plant	Agroecosystem	Observational study	Paredes D, et al., 2019. Natural habitat increases natural pest control in olive groves: economic implications. J. Pest Sci. 92: 1111-1121
											(%)
59	Ming-Qiang Wang, wangmingqiang@ioz.ac.cn	Jingangshan, Jiangxi	2017-2018	384000	1, 2, 4, 8,16 and 24	Lepidoptera herbivore, parasitic wasps and plant	Lepidoptera herbivores were sampled by beating method; parasitic wasps were collected by rearing caterpillars and next generation sequencing based on illumina Mi-Seq platform using universal primers. Tree wood volume was estimated from data on basal area and tree height on trees in the center of each plot.	No pesticides	Num	Num	Lepidoptera abundance	Parasitic wasp abundance	Wood volume (m3/plot)	Temperate	Woody plant	Forest	Managed study	Wang MQ, et al, 2019. Multiple components of plant diversity loss determine herbivore phylogenetic diversity in a subTropicalal forest experiment. J. E. 107: 2697-2712
		Province, China; BEF-China forest experiment (2 sites: 29°08′-29°11′ N, 117°90′-117°93′ E)									(individuals per plot); Lepidoptera species richness	(individuals per plot)
											(species per plot)
60	Hui Zhu, zhuh824@nenu.edu.cn	Grassland Ecological Research Station of Northeast Normal University, Jilin Province, China (44.7167ºN, 123.75ºE)	2012	3750	11, 12, 12, 12, 12 and 13	Invertebrate herbivores and predators, and plants	Invertebrate herbivores and predators dwelling plants were sampled with sweep nets, “D-Vac” suction for ground; above-ground plant biomass was measured.	No pesticides	Num	Num	Herbivores (individuals/80 sweep nets/sample)	Predators (individuals/80 sweep nets/sample)	above-ground plant biomass (g/m2)	Temperate	Herbaceous plant	Grassland	Observational study	Wang L et al., 2019. Diversifying livestock promotes multidiversity and multifunctionality in managed grasslands. PNAS, 116: 6187-6192
61	Likun Li, 863899822@qq.com	Ningjin County, Dezhou City, Shandong Province, China. 375 kg/hm²urea (37.65ºN, 116.79ºE)	2017	900	1 and 2	Invertebrate herbivores, predators, and crops	Invertebrate herbivores and predators were sampled directly on the crops. Biomass, seed weight per 100 plants and 1000-seed weight of maize and soybean were measured.	Adopting mechanized plowing and harvesting to destroy the wintering and breeding habitats of invertebrate herbivores; Using crop rotation to suppress pests	Mechanization+Agricultural control	Organic croplands	Herbivore abundance (individuals/plot)	Predator abundance (individuals/plot)	Biomass (kg/100 plant), seed weight per 100 plants (kg) and 1000-seed (kg)	Temperate	Herbaceous plant	Agroecosystem	Managed study	Li L, et al, 2019. Effects of monoculture and intercropping of maize and soybean with reduced use of fertilizer on crop yields, insect community composition and diversity. Chinese Journal of Plant Protection. 46: 980-988.
62	Likun Li, 863899822@qq.com	Ningjin County, Dezhou City, Shandong Province, China. 750 kg/hm²urea (37.65ºN, 116.79ºE)	2017	900	1 and 2	Invertebrate herbivores, predators, and crops	Invertebrate herbivores and predators were sampled directly on the crops. Biomass, seed weight per 100 plants and 1000-seed weight of maize and soybean were measured.	Adopting mechanized plowing and harvesting to destroy the wintering and breeding habitats of invertebrate herbivores; Using crop rotation to suppress pests	Mechanization+Agricultural control	Organic croplands	Herbivore abundance (individuals/plot)	Predator abundance (individuals/plot)	Biomass (kg/100 plant), seed weight per 100 plants (kg) and 1000-seed (kg)	Temperate	Herbaceous plant	Agroecosystem	Managed study	Li L, et al, 2019. Effects of monoculture and intercropping of maize and soybean with reduced use of fertilizer on crop yields, insect community composition and diversity. Chinese Journal of Plant Protection. 46: 980-988.
63	A. Carolina Monmany-Garzia, acmonmany@gmail.com	Salta, Argentina (13 sites: 22.683-23.433S, 63.683-64.417W)	2002	78000	21, 22, 23, 26, 27, 28, 29, 31, 32, 34	Invertebrate herbivores, parasitoids, and plants	Many families of Lepidoptera larvae and two morphospecies of leafminer Diptera were collected directly on the plant; Parasitoids were reared in the lab from the Lepidoptera and Diptera larvae collected in the plots; plant densities were measured in natural forests	No pesticides	Num	Num	Herbivore abundance (individuals per plot, 6 transects of 2m x 50m each per plot); Herbivore diversity (total number of morhospecies at the family level)	Parasitoid abundance (total number of herbivores were parasitoids emerged, i.e., presence of parasitoids); parasitoid richness (total number of morhospecies at the family level); Parasitism rate was assessed as the percentage of herbivores parasitized by parasitoids per plot	plant density (individuals per m2, one time sampling in the given year)	Tropical	Woody plant	Forest	Observational study	Monmany AC, Aide TM, 2009. Landscape and community drivers of herbivore parasitism in Northwest Argentina. Agri. Ecosyst. Environ.134: 148-152.
64	Gianalberto Losapio, gianalberto.losapio@unimi.it	Mediterranean alpine ecosystem in Sierra Nevada, Spain (37.041417° N, 3.306400° W)	2015	1.12	1 and 10	Invertebrate herbivores, predators, parasitoids, and plants	Herbivores, predators, parasitoids and plant fruits were sampled in the plants	No pesticides	Num	Num	Herbivore abundance (individuals/plot)	Parasitoid abundance (individuals/plot); Predator abundance (individuals/plot)	Plant fruits (individuals/plant)	Temperate	Herbaceous plant	Grassland	Managed study	Losapio G, et al, 2021. An experimental approach to assessing the impact of ecosystem engineers on biodiversity and ecosystem functions. Ecology, 102: e03243
65	Hugo Alejandro Alvarez, hugoalvarez01@gmail.com	Piñar, Andalisia, Spain (37.4° N, 3.483°W)	2017	15000	4, 8and 9	Invertebrate herbivores, predators, and olives	Herbivores and predators were collected directly with entomological aspirator; Olive (fruit) yield were assessed with mean annual production per ha by technicians	Using Bacillus thuringiensis to control invertebrate herbivores; Rremoving the damaged branches and clear the orchards to decrease the invertebrate herbivores in orchards	Biogenic insecticide+Agricultural control	Organic croplands	Herbivore abundance (individuals per sample)	Predator abundance (individuals per sample)	Olive (fruit) yield (kg/ha)	Temperate	Woody plant	Agroecosystem	Observational study	Álvarez HA, et al, 2019. Semi-natural habitat complexity affects abundance and movement of natural enemies in organic olive orchards. Agri. Ecosyst. Environ. 285: 106618
66	Linsheng Wan, 742896195@qq.com	Tinghu, Yancheng City, Jiangsu Province, China (33.4162°N, 120.2059°E)	2021	200	1 and 2	Invertebrate herbivores, predators, and oilseed rapes	Herbivores and predators were collected directly on the primary crop (i.e., oilseed rape) with 3-time sampling with “Z-type” five dots in each plot; oilseed rape yield was measured.	Using 10% imidacloprid wettable powder (0.15kg/ha), and 10% chlorandifenamide suspension (0.15L/ha) to control invertebrate herbivores; adopting mechanized plowing to destroy the wintering and breeding habitats of invertebrate herbivores; Using crop rotation to suppress pests	Chemical insecticide+Mechanization+Agricultural control	Non-organic croplands	Herbivore abundance (individuals per plot)	Predator abundance (individuals per plot)	Oilseed rape yield (kg/ha)	Temperate	Herbaceous plant	Agroecosystem	Managed study	Not be published
67	Linsheng Wan, 742896195@qq.com	Tinghu, Yancheng City, Jiangsu Province, China (33.4165°N, 120.2061°E)	2021	200	1 and 3	Invertebrate herbivores, predators, and wheats	Herbivores, predators and parasitoid wasps were collected directly on the primary crop (i.e., wheat) with 3-time sampling with “Z-type” five dots in each plot; wheat yield was measured.	Using 10% imidacloprid wettable powder (0.15kg/ha), and 10% chlorandifenamide suspension (0.15L/ha) to control invertebrate herbivores; adopting mechanized plowing to destroy the wintering and breeding habitats of invertebrate herbivores; Using crop rotation to suppress pests	Chemical insecticide+Mechanization+Agricultural control	Non-organic croplands	Herbivore abundance (individuals per plot)	Predator abundance (individuals per plot)	Wheat yield (kg/ha)	Temperate	Herbaceous plant	Agroecosystem	Managed study	Not be published
68	Abida Butt, abdajawed@yahoo.com	Sheikhupura, Pakistan (31°43’N, 73°59’E)	2009	6330	1 and 2 (rice field was surrounded by Vigna radiate)	Herbivores (Cnaphalocrocis medinalis, Nilupervata lugens, leaf folder), predatory spiders and rice	Herbivores were visually observed with 3 times in each plot and in each plot sample were collected from two different points; Predators were measured with 20 pitfall traps per plot ( i.e. 10 traps per site per plot); rice yield was measured	Using imidacloprid to control invertebrate herbivores; Using Trichogramma bio-cards to control invertebrate herbivores; Adopting mechanized plowing to destroy the wintering and breeding habitats of invertebrate herbivores	Chemical insecticide+Biological control+Mechanization	Non-organic croplands	Herbivore abundance (individuals per plant)	Predator abundance (individuals per trap)	Rice grain yield (kg/ha)	Temperate	Herbaceous plant	Agroecosystem	Managed study	Not be published
69	Abida Butt, abdajawed@yahoo.com	Sheikhupura, Pakistan (31°43’N, 73°59’E)	2009	6970	1 and 2 (rice field was surrounded by Sesamum indicum)	Herbivores (Cnaphalocrocis medinalis, Nilupervata lugens, leaf folder), predatory spiders and rice	Herbivores were visually observed with 3 times in each plot and in each plot sample were collected from two different points; Predators were measured with 20 pitfall traps per plot ( i.e. 10 traps per site per plot); rice yield was measured	Using imidacloprid to control invertebrate herbivores; Using Trichogramma bio-cards to control invertebrate herbivores; Adopting mechanized plowing to destroy the wintering and breeding habitats of invertebrate herbivores	Chemical insecticide+Biological control+Mechanization	Non-organic croplands	Herbivore abundance (individuals per plant)	Predator abundance (individuals per trap)	Rice grain yield (kg/ha)	Temperate	Herbaceous plant	Agroecosystem	Managed study	Not be published
70	Abida Butt, abdajawed@yahoo.com	Lahore, Pakistan (31°33’N, 74°32’E)	2009	13950	1 and 2 (rice field was surrounded by Sorghum bicolor)	Herbivores (Cnaphalocrocis medinalis, Nilupervata lugens, leaf folder), predatory spiders and rice	Herbivores were visually observed with 3 times in each plot and in each plot sample were collected from two different points; Predators were measured with 20 pitfall traps per plot ( i.e. 10 traps per site per plot); rice yield was measured	Using imidacloprid to control invertebrate herbivores; Using Trichogramma bio-cards to control invertebrate herbivores; Adopting mechanized plowing to destroy the wintering and breeding habitats of invertebrate herbivores	Chemical insecticide+Biological control+Mechanization	Non-organic croplands	Herbivore abundance (individuals per plant)	Predator abundance (individuals per trap)	Rice grain yield (kg/ha)	Temperate	Herbaceous plant	Agroecosystem	Managed study	Not be published
71	Qingxuan Xu, xuqxfarmer@126.com	Wangjiayuan Village, Liucun Town, Changping District, Beijing, China (40.178°N, 116.044°E)	2022	70000	1 and 4 (apple was covered by Orychophragmus violaceus, Bothriospermum chinense and Lagopsis supina)	Aphids, arthropod predators and apples	Herbivores and predators were visually observed with 16 times in each plot, stem diameter of apple tree were measured with 2 times, and individual apple fruit weight was measured at the harvest in each plot	Using sticky traps to control invertebrate herbivores; Using sex pheromones to control invertebrate herbivores; Removing the damaged branches and clearing the orchards to decrease the invertebrate herbivores in orchards	Sticky trap+Pheromone+Agricultural control	Organic croplands	Herbivore abundance (individuals per 5 trees per plot)	Predator abundance (individuals per 5 trees per plot)	Stem diameter of apple tree (cm); apple fruit weight (g/fruit)	Temperate	Woody plant	Agroecosystem	Managed study	Not be published
72	Li-Lin Chen, llchen@fafu.edu.cn	Xingcun, Wuyi Mountains, Fujian, China (27.6476°N, 117.9083°E)	2006	3060	1 and 2	Invertebrate herbivores, predators, and teas	Predatory mites, spiders and phytophagous mites in tea canopies and ground litter were sampling using both knock-down and pruning methods; shoot length, length of three leaves with one bud and tea quality (tea polyphenols and amino acids) was measured	Using 5% rotenone water solution (1.5L/ha) to control invertebrate herbivores; Using sticky traps to control invertebrate herbivores; Removing the damaged branches and clearing the orchards to decrease the invertebrate herbivores in orchards	Chemical insecticide+Sticky trap+Agricultural control	Non-organic croplands	Phytophagous mite abundance (individuals per plot)	Abundance of predatory mites and spiders (individuals per plot)	shoot length (cm); Length of three leaves with one bud 9cm); tea polyphenols (%); amino acids (%)	Temperate	Woody plant	Agroecosystem	Managed study	Chen LL, et al, 2011. Effects of cover crops on mite communities in tea plantations. Biodiversity Science, 19: 353-362 (in Chinese)
72	Li-Lin Chen, llchen@fafu.edu.cn	Xingcun, Wuyi Mountains, Fujian, China (27.6476°N, 117.9083°E)	2007	3060	1 and 2	Invertebrate herbivores, predators, and teas	Predatory mites, spiders and phytophagous mites in tea canopies and ground litter were sampling using both knock-down and pruning methods; shoot length, length of three leaves with one bud and tea quality (tea polyphenols and amino acids) was measured	Using 5% rotenone water solution (1.6L/ha) to control invertebrate herbivores; Using sticky traps to control invertebrate herbivores; Removing the damaged branches and clearing the orchards to decrease the invertebrate herbivores in orchards	Chemical insecticide+Sticky trap+Agricultural control	Non-organic croplands	Phytophagous mite abundance (individuals per plot)	Abundance of predatory mites and spiders (individuals per plot)	shoot length (cm); Length of three leaves with one bud 9cm); tea polyphenols (%); amino acids (%)	Temperate	Woody plant	Agroecosystem	Managed study	Chen LL, et al, 2011. Effects of cover crops on mite communities in tea plantations. Biodiversity Science, 19: 353-362 (in Chinese)
72	Li-Lin Chen, llchen@fafu.edu.cn	Xingcun, Wuyi Mountains, Fujian, China (27.6476°N, 117.9083°E)	2008	3060	1 and 2	Invertebrate herbivores, predators, and teas	Predatory mites, spiders and phytophagous mites in tea canopies and ground litter were sampling using both knock-down and pruning methods; shoot length, length of three leaves with one bud and tea quality (tea polyphenols and amino acids) was measured	Using 5% rotenone water solution (1.7L/ha) to control invertebrate herbivores; Using sticky traps to control invertebrate herbivores; Removing the damaged branches and clearing the orchards to decrease the invertebrate herbivores in orchards	Chemical insecticide+Sticky trap+Agricultural control	Non-organic croplands	Phytophagous mite abundance (individuals per plot)	Abundance of predatory mites and spiders (individuals per plot)	shoot length (cm); Length of three leaves with one bud 9cm); tea polyphenols (%); amino acids (%)	Temperate	Woody plant	Agroecosystem	Managed study	Chen LL, et al, 2011. Effects of cover crops on mite communities in tea plantations. Biodiversity Science, 19: 353-362 (in Chinese)
73	Louis Sutter, louis.sutter@agroscope.admin.ch	Northern part of the central Swiss plateau (45.2908°N, 52.64948°E)	2014	8	1 and 2	Invertebrate herbivores, predators, and winter oilseed rape	Herbivore (pest beetles) density, ground predation on pests and crop yield were measured	Using chemical insecticides, chemical herbicides and chemical fungicides (all plots received the same pesticides but were not recorded); Adopting mechanized plowing and harvesting to destroy the wintering and breeding habitats of invertebrate herbivores; Using crop rotation to suppress pests	Chemical insecticides+Chemical herbicides+Chemical fungicides+Mechanization+Agricultural control	Non-organic croplands	Number of adults beetles per plant during colonisation in spring	Ground predation on pests (%)	Crop yield	Temperate	Herbaceous plant	Agroecosystem	Observational study	Sutter L, et al, 2018. Landscape greening and local creation of wildflower strips and hedgerows promote multiple ecosystem services. J Appl Ecol, 55: 612-620
													(t/ha)
74	Louis Sutter, louis.sutter@agroscope.admin.ch	Northern part of the central Swiss plateau (46.0061°N, 52.58309°E)	2014	8	1 and 2	Invertebrate herbivores, predators, and winter oilseed rape	Herbivore (pest beetles) density, ground predation on pests and crop yield were measured	Using chemical insecticides, chemical herbicides and chemical fungicides (all plots received the same pesticides but were not recorded); Adopting mechanized plowing and harvesting to destroy the wintering and breeding habitats of invertebrate herbivores; Using crop rotation to suppress pests	Chemical insecticides+Chemical herbicides+Chemical fungicides+Mechanization+Agricultural control	Non-organic croplands	Number of adults beetles per plant during colonisation in spring	Ground predation on pests (%)	Crop yield	Temperate	Herbaceous plant	Agroecosystem	Observational study	Sutter L, et al, 2018. Landscape greening and local creation of wildflower strips and hedgerows promote multiple ecosystem services. J Appl Ecol, 55: 612-620
													(t/ha)
75	Louis Sutter, louis.sutter@agroscope.admin.ch	Northern part of the central Swiss plateau (45.4012°N, 52.57708°E)	2014	8	3 and 4	Invertebrate herbivores, predators, and winter oilseed rape	Herbivore (pest beetles) density, ground predation on pests and crop yield were measured	Using chemical insecticides, chemical herbicides and chemical fungicides (all plots received the same pesticides but were not recorded); Adopting mechanized plowing and harvesting to destroy the wintering and breeding habitats of invertebrate herbivores; Using crop rotation to suppress pests	Chemical insecticides+Chemical herbicides+Chemical fungicides+Mechanization+Agricultural control	Non-organic croplands	Number of adults beetles per plant during colonisation in spring	Ground predation on pests (%)	Crop yield	Temperate	Herbaceous plant	Agroecosystem	Observational study	Sutter L, et al, 2018. Landscape greening and local creation of wildflower strips and hedgerows promote multiple ecosystem services. J Appl Ecol, 55: 612-620
													(t/ha)
76	Louis Sutter, louis.sutter@agroscope.admin.ch	Northern part of the central Swiss plateau (46.2694°N, 52.7097°E)	2014	8	1 and 2	Invertebrate herbivores, predators, and winter oilseed rape	Herbivore (pest beetles) density, ground predation on pests and crop yield were measured	Using chemical insecticides, chemical herbicides and chemical fungicides (all plots received the same pesticides but were not recorded); Adopting mechanized plowing and harvesting to destroy the wintering and breeding habitats of invertebrate herbivores; Using crop rotation to suppress pests	Chemical insecticides+Chemical herbicides+Chemical fungicides+Mechanization+Agricultural control	Non-organic croplands	Number of adults beetles per plant during colonisation in spring	Ground predation on pests (%)	Crop yield	Temperate	Herbaceous plant	Agroecosystem	Observational study	Sutter L, et al, 2018. Landscape greening and local creation of wildflower strips and hedgerows promote multiple ecosystem services. J Appl Ecol, 55: 612-620
													(t/ha)
77	Louis Sutter, louis.sutter@agroscope.admin.ch	Northern part of the central Swiss plateau (45.7928°N, 52.60855°E)	2014	8	1 and 2	Invertebrate herbivores, predators, and winter oilseed rape	Herbivore (pest beetles) density, ground predation on pests and crop yield were measured	Using chemical insecticides, chemical herbicides and chemical fungicides (all plots received the same pesticides but were not recorded); Adopting mechanized plowing and harvesting to destroy the wintering and breeding habitats of invertebrate herbivores; Using crop rotation to suppress pests	Chemical insecticides+Chemical herbicides+Chemical fungicides+Mechanization+Agricultural control	Non-organic croplands	Number of adults beetles per plant during colonisation in spring	Ground predation on pests (%)	Crop yield	Temperate	Herbaceous plant	Agroecosystem	Observational study	Sutter L, et al, 2018. Landscape greening and local creation of wildflower strips and hedgerows promote multiple ecosystem services. J Appl Ecol, 55: 612-620
													(t/ha)
78	Louis Sutter, louis.sutter@agroscope.admin.ch	Northern part of the central Swiss plateau (46.4518°N, 52.51697°E)	2014	8	1 and 3	Invertebrate herbivores, predators, and winter oilseed rape	Herbivore (pest beetles) density, ground predation on pests and crop yield were measured	Using chemical insecticides, chemical herbicides and chemical fungicides (all plots received the same pesticides but were not recorded); Adopting mechanized plowing and harvesting to destroy the wintering and breeding habitats of invertebrate herbivores; Using crop rotation to suppress pests	Chemical insecticides+Chemical herbicides+Chemical fungicides+Mechanization+Agricultural control	Non-organic croplands	Number of adults beetles per plant during colonisation in spring	Ground predation on pests (%)	Crop yield	Temperate	Herbaceous plant	Agroecosystem	Observational study	Sutter L, et al, 2018. Landscape greening and local creation of wildflower strips and hedgerows promote multiple ecosystem services. J Appl Ecol, 55: 612-620
													(t/ha)
79	Louis Sutter, louis.sutter@agroscope.admin.ch	Northern part of the central Swiss plateau (46.0582°N, 52.70367°E)	2014	8	3, 4 and 5	Invertebrate herbivores, predators, and winter oilseed rape	Herbivore (pest beetles) density, ground predation on pests and crop yield were measured	Using chemical insecticides, chemical herbicides and chemical fungicides (all plots received the same pesticides but were not recorded); Adopting mechanized plowing and harvesting to destroy the wintering and breeding habitats of invertebrate herbivores; Using crop rotation to suppress pests	Chemical insecticides+Chemical herbicides+Chemical fungicides+Mechanization+Agricultural control	Non-organic croplands	Number of adults beetles per plant during colonisation in spring	Ground predation on pests (%)	Crop yield	Temperate	Herbaceous plant	Agroecosystem	Observational study	Sutter L, et al, 2018. Landscape greening and local creation of wildflower strips and hedgerows promote multiple ecosystem services. J Appl Ecol, 55: 612-620
													(t/ha)
80	Louis Sutter, louis.sutter@agroscope.admin.ch	Northern part of the central Swiss plateau (46.3912°N, 52.69929°E)	2014	8	1, 3 and 4	Invertebrate herbivores, predators, and winter oilseed rape	Herbivore (pest beetles) density, ground predation on pests and crop yield were measured	Using chemical insecticides, chemical herbicides and chemical fungicides (all plots received the same pesticides but were not recorded); Adopting mechanized plowing and harvesting to destroy the wintering and breeding habitats of invertebrate herbivores; Using crop rotation to suppress pests	Chemical insecticides+Chemical herbicides+Chemical fungicides+Mechanization+Agricultural control	Non-organic croplands	Number of adults beetles per plant during colonisation in spring	Ground predation on pests (%)	Crop yield	Temperate	Herbaceous plant	Agroecosystem	Observational study	Sutter L, et al, 2018. Landscape greening and local creation of wildflower strips and hedgerows promote multiple ecosystem services. J Appl Ecol, 55: 612-620
													(t/ha)
81	Louis Sutter, louis.sutter@agroscope.admin.ch	Northern part of the central Swiss plateau (46.4326°N, 52.67892°E)	2014	8	1 and 2	Invertebrate herbivores, predators, and winter oilseed rape	Herbivore (pest beetles) density, ground predation on pests and crop yield were measured	Using chemical insecticides, chemical herbicides and chemical fungicides (all plots received the same pesticides but were not recorded); Adopting mechanized plowing and harvesting to destroy the wintering and breeding habitats of invertebrate herbivores; Using crop rotation to suppress pests	Chemical insecticides+Chemical herbicides+Chemical fungicides+Mechanization+Agricultural control	Non-organic croplands	Number of adults beetles per plant during colonisation in spring	Ground predation on pests (%)	Crop yield	Temperate	Herbaceous plant	Agroecosystem	Observational study	Sutter L, et al, 2018. Landscape greening and local creation of wildflower strips and hedgerows promote multiple ecosystem services. J Appl Ecol, 55: 612-620
													(t/ha)
82	Louis Sutter, louis.sutter@agroscope.admin.ch	Northern part of the central Swiss plateau (45.1936°N, 52.62331°E)	2014	8	1, 2 and 3	Invertebrate herbivores, predators, and winter oilseed rape	Herbivore (pest beetles) density, ground predation on pests and crop yield were measured	Using chemical insecticides, chemical herbicides and chemical fungicides (all plots received the same pesticides but were not recorded); Adopting mechanized plowing and harvesting to destroy the wintering and breeding habitats of invertebrate herbivores; Using crop rotation to suppress pests	Chemical insecticides+Chemical herbicides+Chemical fungicides+Mechanization+Agricultural control	Non-organic croplands	Number of adults beetles per plant during colonisation in spring	Ground predation on pests (%)	Crop yield	Temperate	Herbaceous plant	Agroecosystem	Observational study	Sutter L, et al, 2018. Landscape greening and local creation of wildflower strips and hedgerows promote multiple ecosystem services. J Appl Ecol, 55: 612-620
													(t/ha)
83	Cornelia Sattler, co.sattler@gmail.com	Prey Veng province in Cambodia (11.4167°N, 105.333°E)	2019	46500	1 and 4	Invertebrate herbivores, predators, parasitoid (Trichogrammatidae) and rice	Four times were sampled with sweep nets for arthropods during the booting stage of rice plants during wet season in each plot; rice yield was measured	Adopting mechanized plowing and harvesting to destroy the wintering and breeding habitats of invertebrate herbivores; Irrigation before planting rice to suppress pests	Mechanization+Agricultural control	Organic croplands	Herbivore abundance (individuals per 40 sweeps)	Predator abundance (individuals per 40 sweeps); parasitic wasp abundance (individuals per 40 sweeps)	Rice grain yield (kg/ha)	Tropical	Herbaceous plant	Agroecosystem	Managed study	Sattler C, et al, 2021. Reducing pesticides and increasing crop diversification offer ecological and economic benefits for farmers-A case study in Cambodian rice fields. Insects, 12: 267.
84	Zhiwei Zhong, zhongzw822@nenu.edu.cn	Songnen Grassland Ecosystem National Observation and Research Station, China (44.592ºN, 123.508ºE)	2021	3000	1 and 2	Arthropod herbivore (Monolepta hieroglyphica), predatory spiders and maize	Herbivores on 30 maize plants were surveyed in each plot, percentage of leaf area damaged by herbivores for each plant was visually estimated; two 50 sampling transect in each plot was set up to survey spiders, and the total number of the spider species was pooled from the two transects; maize yield was measured in fields	Using 3% imidacloprid (50mL/ha) to control invertebrate herbivores; adopting mechanized plowing and harvesting to destroy the wintering and breeding habitats of invertebrate herbivores; Using sticky traps to control invertebrate herbivores; Using crop rotation to suppress pests	Chemical insecticide+Mechanization+Sticky trap+Agricultural control	Non-organic croplands	Herbivore abundance (individuals/plot); herbivore damage (%)	Predator abundance (individuals/ plot); predator species richness (species/plot)	Maize yield (kg/ha)	Temperate	Herbaceous plant	Agroecosystem	Managed study	Not be published
85	Xiaofei Li, lixf417@nenu.edu.cn	Halahai Agroecosystem Experimental Station in Nong'an County, Jilin Academy of Agricultural Sciences, Jilin Provence, China (44.083ºN, 124.85ºE)	2021	3000	1 and 2	Arthropod herbivore (Monolepta hieroglyphica), predatory spiders and maize	Herbivores on 30 maize plants were surveyed in each plot, percentage of leaf area damaged by herbivores for each plant was visually estimated; two 50 sampling transect in each plot was set up to survey spiders, and the total number of the spider species was pooled from the two transects; maize yield was measured in fields	Using 3% imidacloprid (50mL/ha) to control invertebrate herbivores; adopting mechanized plowing and harvesting to destroy the wintering and breeding habitats of invertebrate herbivores; Using sticky traps to control invertebrate herbivores; Using crop rotation to suppress pests	Chemical insecticide+Mechanization+Sticky trap+Agricultural control	Non-organic croplands	Herbivore abundance (individuals/plot);herbivore damage (%)	Predator abundance (individuals/plot); predator species richness (species/plot)	Maize yield (kg/ha)	Temperate	Herbaceous plant	Agroecosystem	Managed study	Not be published
86	Zhiping Cai, caizp@shzu.edu.cn	Experimental farm of Shihezi University, Shihezi City, Xinjiang, China (44.33ºN, 85.98ºE)	2021	1080	1 and 2	Herbivores (aphids), arthropod predators, parasitic wasps, and cotton	Aphids were sampled with 5 dot (10 cotton plants in each dot); Predators and wasps were sampled with sweep nets (100 nets in each plot); cotton height and yield was measured	Using 600g/L imidacloprid suspension seed coating agent to control invertebrate herbivores; adopting mechanized plowing and harvesting to destroy the wintering and breeding habitats of invertebrate herbivores	Chemical insecticide+Mechanization	Non-organic croplands	Herbivore abundance (individuals/plot)	Predator abundance (individuals/plot); parasitic wasp abundance (individuals/plot);	Cotton height (cm); Cotton yield (kg/666.7m2)	Temperate	Woody plant	Agroecosystem	Managed study	Not be published
87	Zhiping Cai, caizp@shzu.edu.cn	Beiquan Town, Shihezi City, Xinjiang, China (44.38ºN, 86.09ºE)	2021	1800	1 and 2	Herbivores (aphids), arthropod predators, and grape	Aphids and arthropod predators were sampled with 5 dot (20 grape leaves in each dot); grape yield was measured	Using 70% imidacloprid water dispersible granules (0.3kg/ha) to control invertebrate herbivores; Removing the damaged branches and clearing the orchards to decrease the invertebrate herbivores in orchards; Using crop rotation to suppress pests	Chemical insecticide+Agricultural control	Non-organic croplands	Herbivore abundance (individuals/plot)	Predator abundance (individuals/plot)	Grape yield (kg/666.7m2)	Temperate	Woody plant	Agroecosystem	Managed study	Not be published
88	Jinhua Li, lijinhua0801@126.com	Meilan District, Haikou, hainan, China (20.03ºN, 110.18ºE)	2021	60	1 and 2	Herbivores (thrips), generalist predator, Menochilus sexmaculata, and cowpea (Vigna unguiculata)	Herbivores and predators were sampled with 5 dot (4 cowpea plants in each dot); cowpea yield was measured	Using sticky traps to control invertebrate herbivores; adopting mechanized plowing and harvesting to destroy the wintering and breeding habitats of invertebrate herbivores; Using crop rotation to suppress pests	Sticky trap+Mechanization+Agricultural control	Organic croplands	Herbivore abundance (individuals/100 plants)	Predator abundance (individuals/per 100 plants)	Cowpea yield (kg/666.7m2)	Tropical	Herbaceous plant	Agroecosystem	Managed study	Not be published
89	Guadalupe Peralta, gdlp.peralta@gmail.com	Nelson-Marlborough region of New Zealand (41º12' to 41º33' S, 172º47' to 173º53' E; 10 sites)	2009-2010	600	3, 4, 5, 6, 7, 8, 9,10, 11, 12, 15, 16 and 17	Herbivore (Lepidoptera larvae), parasitoids and plants	Lepidoptera larvae were collected along a 50 x 2 m transect by beating all the vegetation up to a height of 2 m with a 1 m long PVC pipe over white sheets placed under the plants to collect the	No pesticides	Num	Num	Herbivore abundance (individuals/plot)	Parasitism rate	Plant biomass (g)	Temperate	Woody plant	Forest	Observational study	https://doi.org/10.5061/dryad.92n4m (Peralta G, et al., 2018. Plant, herbivore and parasitoid community composition in native Nothofagaceae forests vs. exotic pine plantations. J. Appl. Ecol. 55: 1265-1275)
							dislodged herbivores; parasitoids were reared from the herbivores collected on the plants; mean plant biomass of all sampling rounds from each season on each plot (Plant biomass = number of leaves sampled from each plant species x leaf mass per species)
90	Jing Shang, shangjing_edu@163.com	Scientific research base of Sichuan Crop Strip Compound Planting Engineering Technology Research Center at Renshou, China (30.048ºN, 104.203ºE)	2017	26640	1 and 2	Herbivore (aphids), predatory ladybirds and soybeans	Herbivore abundance, herbivore damage and predators were sampled with parallel line or Z-shape methods; soybean height and blade area were measured	Adopting mechanized plowing and harvesting to destroy the wintering and breeding habitats of invertebrate herbivores; Using crop rotation to suppress pests	Mechanization+Agricultural control	Organic croplands	Herbivore abundance (individuals/100 plants); herbivore damage rate (%)	Predator abundance (individuals/100 plants)	Soybean height (cm); blade area (cm2)	Temperate	Herbaceous plant	Agroecosystem	Managed study	Tang ZQ, 2018. Effects of different field configuration modes on population distribution of soybean major insect pests. Journal of Sichuan Agricultural University, 26: 297-308 (in Chinese).
91	Zhengqun Zhang, zqzhang@sdau.edu.cn	Tea Experimental Plantation in Feicheng County, Shandong Province, China (36.283ºN, 116.817ºE)	2015	1200	1 and 2	Herbivore (Empoasca onukii	Herbivores, predators and parasitic wasps were sampled with visual observation and knock-down method; tea tree height and tea soluble sugar was measured	Using sex pheromones to control invertebrate herbivores; using insecticidal lights to control invertebrate herbivores; Removing the damaged branches and clearing the orchards to decrease the invertebrate herbivores in orchards	Pheromone+Light+Agricultural control	Organic croplands	Herbivore abundance (individuals/10 plants)	Predator abundance (individuals/10 plants); parasitic wasp abundance (individuals/10 plants)	Tea height (cm); soluble sugar (%)	Temperate	Woody plant	Agroecosystem	Managed study	Zhang ZQ et al, 2016. Ecological effects of intercropping tea with aromatic plant basil and perill in young tea plantation. Journal of Tea Science, 36: 389-395 (in Chinese).
						and Apolygus lucorum), arthropod predators, parasitic wasps and teas
92	Anna Wenda-Piesik, apiesik@pbs.edu.pl	Chrzastowo Experimental Station for Cultivar Testing, Naklo n/Notec, Poland (53.2725ºN, 17.9706ºE)	1997	648	1 and 2	Herbivore (cereal leaf beetles), parasitoids (parasitic wasps and parasitic flies) and oat/barley/triticale	Herbivores and parasitoids were collected directly from the leaves; parasitism rate was assessed as the percentage of herbivores parasitized by parasitoids; cereal yield was measured.	Adopting mechanized plowing and harvesting to destroy the wintering and breeding habitats of invertebrate herbivores; Using sticky traps to control invertebrate herbivores; Using crop rotation to suppress pests	Mechanization+Sticky trap+Agricultural control	Organic croplands	Herbivore abundance (individuals/plot) herbivore damage (%)	Parasitism (%)	Cereal yield (t/ha)	Temperate	Herbaceous plant	Agroecosystem	Managed study	Anna WP, Franciszek R, 2000. The occurrence of some agrophages of spring triticale cultivated in pure and mixture stand. Folia Universitatis Agriculturae Stetinensis (Agricultura), 206: 303-310
92	Anna Wenda-Piesik, apiesik@pbs.edu.pl	Chrzastowo Experimental Station for Cultivar Testing, Naklo n/Notec, Poland (53.2725ºN, 17.9706ºE)	1998	648	1 and 2	Herbivore (cereal leaf beetles), parasitoids (parasitic wasps and parasitic flies) and oat/barley/triticale	Herbivores and parasitoids were collected directly from the leaves; parasitism rate was assessed as the percentage of herbivores parasitized by parasitoids; cereal yield was measured.	Adopting mechanized plowing and harvesting to destroy the wintering and breeding habitats of invertebrate herbivores; Using sticky traps to control invertebrate herbivores; Using crop rotation to suppress pests	Mechanization+Sticky trap+Agricultural control	Organic croplands	Herbivore abundance (individuals/plot) herbivore damage (%)	Parasitism (%)	Cereal yield (t/ha)	Temperate	Herbaceous plant	Agroecosystem	Managed study	Anna WP, Franciszek R, 2000. The occurrence of some agrophages of spring triticale cultivated in pure and mixture stand. Folia Universitatis Agriculturae Stetinensis (Agricultura), 206: 303-310
92	Anna Wenda-Piesik, apiesik@pbs.edu.pl	Chrzastowo Experimental Station for Cultivar Testing, Naklo n/Notec, Poland (53.2725ºN, 17.9706ºE)	1999	648	1 and 2	Herbivore (cereal leaf beetles), parasitoids (parasitic wasps and parasitic flies) and oat/barley/triticale	Herbivores and parasitoids were collected directly from the leaves; parasitism rate was assessed as the percentage of herbivores parasitized by parasitoids; cereal yield was measured.	Adopting mechanized plowing and harvesting to destroy the wintering and breeding habitats of invertebrate herbivores; Using sticky traps to control invertebrate herbivores; Using crop rotation to suppress pests	Mechanization+Sticky trap+Agricultural control	Organic croplands	Herbivore abundance (individuals/plot) herbivore damage (%)	Parasitism (%)	Cereal yield (t/ha)	Temperate	Herbaceous plant	Agroecosystem	Managed study	Anna WP, Franciszek R, 2000. The occurrence of some agrophages of spring triticale cultivated in pure and mixture stand. Folia Universitatis Agriculturae Stetinensis (Agricultura), 206: 303-310
92	Anna Wenda-Piesik, apiesik@pbs.edu.pl	Chrzastowo Experimental Station for Cultivar Testing, Naklo n/Notec, Poland (53.2725ºN, 17.9706ºE)	2000	648	1 and 2	Herbivore (cereal leaf beetles), parasitoids (parasitic wasps and parasitic flies) and oat/barley/triticale	Herbivores and parasitoids were collected directly from the leaves; parasitism rate was assessed as the percentage of herbivores parasitized by parasitoids; cereal yield was measured.	Adopting mechanized plowing and harvesting to destroy the wintering and breeding habitats of invertebrate herbivores; Using sticky traps to control invertebrate herbivores; Using crop rotation to suppress pests	Mechanization+Sticky trap+Agricultural control	Organic croplands	Herbivore abundance (individuals/plot) herbivore damage (%)	Parasitism (%)	Cereal yield (t/ha)	Temperate	Herbaceous plant	Agroecosystem	Managed study	Anna WP, Franciszek R, 2000. The occurrence of some agrophages of spring triticale cultivated in pure and mixture stand. Folia Universitatis Agriculturae Stetinensis (Agricultura), 206: 303-310
92	Anna Wenda-Piesik, apiesik@pbs.edu.pl	Chrzastowo Experimental Station for Cultivar Testing, Naklo n/Notec, Poland (53.2725ºN, 17.9706ºE)	2001	648	1 and 2	Herbivore (cereal leaf beetles), parasitoids (parasitic wasps and parasitic flies) and oat/barley/triticale	Herbivores and parasitoids were collected directly from the leaves; parasitism rate was assessed as the percentage of herbivores parasitized by parasitoids; cereal yield was measured.	Adopting mechanized plowing and harvesting to destroy the wintering and breeding habitats of invertebrate herbivores; Using sticky traps to control invertebrate herbivores; Using crop rotation to suppress pests	Mechanization+Sticky trap+Agricultural control	Organic croplands	Herbivore abundance (individuals/plot) herbivore damage (%)	Parasitism (%)	Cereal yield (g/plant)	Temperate	Herbaceous plant	Agroecosystem	Managed study	Anna WP, Franciszek R, 2000. The occurrence of some agrophages of spring triticale cultivated in pure and mixture stand. Folia Universitatis Agriculturae Stetinensis (Agricultura), 206: 303-310
93	Ji-Liang Liu, liujl707@lzb.ac.cn	Linze Inland River Basin Research Station, China (39.3477°N, 100.1315°E)	2021	144	1 and 2	Arthropod herbivores, arthropod predators, parasitic wasps and maize	Pitfall traps were used to	Adopting mechanized plowing and harvesting to destroy the wintering and breeding habitats of invertebrate herbivores	Mechanization	Organic croplands	Herbivore abundance (individuals/trap)	Predator abundance (individuals/trap); parasitic wasp abundance (individuals/trap)	Maize fresh weight (kg/plant)	Temperate	Herbaceous plant	Agroecosystem	Managed study	Wang YZ, 2024. Effect of maize and vetch intercropping and monoculture on soil fauna diversity in oasis farmland. University of Chinese Academy of Sciences (in Chinese)
							sample herbivores, arthropod predators and parasitic wasps. Maize fresh weight was measured
94	Xiaoling Tan, tanxiaoling2010@163.com	Xinxiang County, Henan Province, China (35.143°N, 113.785°E)	2018	6120	1 and 2	Herbivores (aphids), predatory lady beetles, parasitic wasps and wheat	Herbivores and predators were collected directly from the wheat plants; thousand grain weight and yield of wheat were measured. Parasitoids (measured indirectly from the number of mummified aphids found on wheat); parasitism (%) was expressed as the count of aphid mummies as a percentage of total aphid and mummy counts per plot.	Using 33% cloflumidacloprid suspension (0.27L/ha) to control invertebrate herbivores; Adopting mechanized plowing and harvesting to destroy the wintering and breeding habitats of invertebrate herbivores; Using crop rotation to suppress pests	Chemical insecticide+Mechanization+Agricultural control	Non-organic croplands	Herbivore abundance (individuals/100 wheat plants)	Predator abundance (individuals/100 wheat plants); parasitism (%)	Thousand grain weight of wheat (g); wheat yield (kg/ha)	Temperate	Herbaceous plant	Agroecosystem	Managed study	Tan X et al., 2021. Effects of wheat-pea intercropping with volatile release combined with different device application on wheat pests and natural enemies in wheat field. Chinese Journal of Biological Control, 37: 904-913 (in Chinese).
95	Piotr Szefer, szefer85@gmail.com	Wanang village, Wanang Conservation Area, Madang Province, Papua New Guinea (5.2406°S, 145.0922°E)	2016	150	12, 14, 18, 19 and 20	Herbivorous insects, predatory insects and plants	Herbivores and predators were collected directly from the plants; specific leaf area values was measured in each plot.	No pesticides	Num	Num	Herbivore abundance (individuals/plot)	Predator abundance (individuals/plot)	Leaf area (cm2)	Tropical	Woody plant	Forest	Observational study	Szefer P, et al., 2022. Weak effects of birds, bats and ants on their arthropod prey on pioneering Tropicalal forest gap vegetation. Ecology, 103: e3690
96	Yu Zhu, zhuyu@iga.ac.cn	Junner Koeland area in the northeast of The Netherlands (52.533°N, 6.6°E; land-use treatments of fenced exclosure)	2018	432	4, 5 and 7	Herbivorous insects, predatory insects, parasitoid insects and plants	Herbivores, predators and parasitoids were collected by using suction traps with three times from June to August, and dry weight was measured after harvest	No pesticides	Num	Num	Herbivore abundance (individuals/m2)	Predator abundance (individuals/m2); parasitoid abundance (individuals/m2)	Plant biomass (g/m2)	Temperate	Herbaceous plant	Grassland	Observational study	Zhu Y, 2023. Large mammalian herbivores affect arthropod food webs via changes in vegetation characteristics and microclimate. J. Ecol. 111: 2077-2089
97	Yu Zhu, zhuyu@iga.ac.cn	Junner Koeland area in the northeast of The Netherlands (52.533°N, 6.6°E; land-use treatments of all growing-season	2018	432	18, 19 and 19	Herbivorous insects, predatory insects, parasitoid insects and plants	Herbivores, predators and parasitoids were collected by using suction traps with three times from June to August, and dry weight was measured after harvest	No pesticides	Num	Num	Herbivore abundance (individuals/m2)	Predator abundance (individuals/m2); parasitoid abundance (individuals/m2)	Plant biomass (g/m2)	Temperate	Herbaceous plant	Grassland	Observational study	Zhu Y, 2023. Large mammalian herbivores affect arthropod food webs via changes in vegetation characteristics and microclimate. J. Ecol. 111: 2077-2089
		grazing)
98	Jushan Liu, liujs606@nenu.edu.cn	Grassland Ecological Research Station of Northeast Normal University, Jilin Province, China (44.6207ºN, 123.5864ºE; all plots were applied with an aqueous solution of ammonium nitrate at the rate of 10g/ m2/year)	2014	72	4, 5, 5, 5, 7 and 7	Herbivorous nematodes, predatory nematodes, and plants	Herbivores and predators were investigated from soils collected from the quadrats with three soil cores (diameter 2 cm, depth 15 cm), and below biomass of plants was measured	No pesticides	Num	Num	Herbivore abundance (individuals/100 g dry soil)	Predator abundance (individuals/100 g dry soil)	Below biomass of plants (g/m2)	Temperate	Herbaceous plant	Grassland	Observational study	Liu J, et al, 2019. Interactive effects of nitrogen addition and litter on soil nematodes in grassland. Eur. J. Soil Sci., 70: 697-706.
99	Wenjia Wu, wuwenjia@scbg.ac.cn	Xiaoliang Tropicalal Coastal Ecosystem Research Station, Chinese Academy of Sciences, China (21.4636°N, 110.905°E)	2018	1200	14, 16 and 17	Herbivorous nematodes, predatory nematode and mite, and plants	Herbivores and predators were investigated from soils collected from the quadrats with five soil cores (diameter 5 cm, depth 20 cm), and total biomass of plants (including above and below parts) was measured with five repeats	No pesticides	Num	Num	Herbivore abundance (individuals/100 g dry soil)	Predator abundance (individuals/100 g dry soil)	Plant biomass (t/ha)	Tropical	Woody plant	Forest	Observational study	Wu WJ et al., 2021. Faster recovery of soil biodiversity in native species mixture than in Eucalyptus monoculture after 60 years afforestation in Tropicalal degraded coastal terraces. Global Change Biol. 27: 5329-5340.
100	Carmen K. Blubaugh, Carmen.Blubaugh@uga.edu	Clemson University Student Organic Farm, USA (34.67336°N, 82.84583°W)	2018	18.75	4, 5, 6 and 7	Insect herbivores, arthropod predators and eggplants	Insect herbivores and predators were sampled by visually searching one entire focal eggplant, and pitfall traps. Eggplant yields were measured as crops matured	Adopting mechanized plowing to destroy the wintering and breeding habitats of invertebrate herbivores	Mechanization	Organic croplands	Herbivore abundance (individuals/plant)	Predator abundance (individuals/plant)	Eggplant yield (kg/plant)	Temperate	Herbaceous plant	Agroecosystem	Observational study	Madden MK, et al., 2021. Weeds impose unique outcomes for pests, natural enemies, and yield in two vegetable crops. Environ. Entomol, 50: 330-336
101	Xiaoke Zhang, zxk@iae.ac.cn	Changbai Mountain Nature	2012	300000	28 and 39	Plant parasitic nematodes, omnivore-predator nematodes and plants	Nematodes were directly collected from soil and were extract from soils using a cotton-wool filter method , and canopy density and diameter at breast height were measured	No pesticides	Num	Num	Herbivore abundance (individuals/100g dry soil)	Predator abundance (individuals/100g dry soil)	Canopy density; diameter at breast height (cm)	Temperate	Woody plant	Forest	Observational study	Zhang XK, et al, 2015. Community composition, diversity and metabolic footprints of soil nematodes in differently-aged temperate forests. Soil Biol Biochem. 80, 118-126
		Reserve
		located in Jilin province, China (2 sites: 42°22' 58'' -42°23' 37'' N, 128°00'' 58''-128°05' 44'' E)
102	Fengqin Cao, caofengqin@163.com	Hainan Province Wenchang coconut base, China (19.54401°N, 110.77605°E)	2022	4000	1 and 2	Arthropod herbivores, arthropod predators, parastic wasps and coconuts	Arthropod herbivores, predators and wasps were sampled by visually searching one entire focal coconut (ten trees for each plot). Coconut tree height and diameter were measured	Using insecticidal lights to control invertebrate herbivores; Removing the damaged branches and clearing the orchards to decrease the invertebrate herbivores in orchards	Light+Agricultural control	Organic croplands	Herbivore abundance (individuals/tree); herbivore damage level	Predator abundance (individuals/tree); parasitic wasp abundance (individuals/tree)	Coconut tree height (cm); coconut tree diameter (cm)	Tropical	Woody plant	Agroecosystem	Managed study	Not be published
103	Fengqin Cao, caofengqin@163.com	Sanjiang Farm, Chengmai County, Hainan Province, China (19.8923°N, 110.67765°E)	2022	4000	1 and 2	Arthropod herbivores, arthropod predators, parastic wasps and coconuts	Arthropod herbivores, predators and wasps were sampled by visually searching one entire focal coconut (ten trees for each plot). Coconut tree height and diameter were measured	Using Pyriproxyfen, thiamethoxam, and beta-cypermethrin to control invertebrate herbivores; Removing the damaged branches and clearing the orchards to decrease the invertebrate herbivores in orchards	Chemical insecticide+Agricultural control	Non-organic croplands	Herbivore abundance (individuals/tree)	Predator abundance (individuals/tree); parasitic wasp abundance (individuals/tree)	Coconut tree height (cm); coconut tree diameter (cm)	Tropical	Woody plant	Agroecosystem	Managed study	Not be published
104	Yadong Wang, wyd1995imu@163.com	Grassland demonstration ranch of Inner Mongolia University, Xilingol region, China (44°15' N, 116°31' E; land-use treatments without grazing)	2020	10000	6, 7, 8 and 9	Arthropod herbivore (grasshoppers), predators and plants	Samples for ground-dwelling arthropods were collected through pitfall traps; plant productivity at peak plant growing season was measured	No pesticides	Num	Num	Herbivore abundance (individuals per plot)	Predator abundance (individuals per plot)	Plant productivity (g/m2)	Temperate	Herbaceous plant	Grassland	Observational study	Wang Y, 2021. Effects of Grazing Livestock Type and Intensity on Ground-Dwelling Arthropod Communities in Typical Steppe of Inner Mongolia. Inner Mongolia: Master dissertation of Inner Mongolia University
105	Quanhui Ma, maqh328@nenu.edu.cn	Damao County, Inner Mongolia, China (41.64397°N, 110.33147°E; not warmed)	2015	12	5, 6 and 8	Plant-feeding nematode, predatory nematodes and plant	Nematodes were extracted from 100 g soil using Baermann funnel	No pesticides	Num	Num	Plant-feeding nematode density (individuals/100g soil dry weight)	Predatory nematode density (individuals/100g soil dry weight)	Plant aboveground biomass (g/m2)	Temperate	Herbaceous plant	Grassland	Observational study	Ma Q, et al, 2018. Climatic warming shifts the soil nematode community in a desert steppe. Climatic Change, 150: 243-258
							method and assigned to trophic groups. Plot-level plant aboveground biomass was measured
106	Qi Li, liq@iae.ac.cn	Jingangshan, Jiangxi	2016-2017	384000	1, 2, 4 and 8	Plant-feeding nematode, predatory nematodes and plant	Nematodes were extracted from 100 g soil using Baermann funnel	No pesticides	Num	Num	Plant-feeding nematode density (individuals/100g soil dry weight)	Predatory nematode density (individuals/100g soil dry weight)	Wood volume (m3/plot); leaf dry matter content (mg/g)	Temperate	Woody plant	Forest	Managed study	Li Y et al., 2023. Local-scale soil nematode diversity in a subTropicalal forest depends on the phylogenetic and functional diversity of neighbor trees. Plant and Soil, 486: 441-454
		Province, China; BEF-China forest experiment (2 sites: 29°08′-29°11′ N, 117°90′-117°93′ E)					method and assigned to trophic groups. Tree wood volume was estimated from data on basal area and tree height on trees in the center of each plot
107	Jing-Ting Chen, chenjingting@ioz.ac.cn	Jingangshan, Jiangxi	2017-2018	384000	1, 2, 4, 8,16 and 24	Lepidoptera herbivore, predatory spiders and plants	Lepidoptera herbivores and spiders were sampled by beating method; tree wood volume was estimated from data on basal area and tree height on trees in the center of each plot	No pesticides	Num	Num	Lepidoptera abundance (individuals per plot); lepidoptera species richness	Spider abundance	Wood volume (m3/plot)	Temperate	Woody plant	Forest	Managed study	Chen JT, et al, 2023. Functional and phylogenetic relationships link predator to plant diversity via trophic and non-trophic pathways. Proc. Royal Soc. B, 290: 20221658.
		Province, China; BEF-China forest experiment (2 sites: 29°08′-29°11′ N, 117°90′-117°93′ E)									(species per plot)	(individuals per plot); spider species richness
												(species per plot)
108	Yongfei Bai, yfbai@ibcas.ac.cn	Inner Mongolia Grassland Ecosystem Research Station (IMGERS) at the Chinese Academy of Sciences located in the Xilin River Basin, Inner Mongolia Autonomous Region, China (43°38'N, 116°42'E)	2018	288	6, 7, 8, 9, 9, 9, 10, 10	Herbivores, predators and plants	Herbivores and predators were collected directly on the plant commutie with net sweeping for 5 minutes; above-ground net primary production (ANPP) was measured by clipping all the plants in one 1 m × 1 m quadrat in each plot at the soil surface	No pesticides	Num	Num	Herbivore abundance (individuals per plot)	Predator abundance	Above-ground net primary production (g/m2)	Temperate	Herbaceous plant	Grassland	Observational study	Not be published
												(individuals per plot)
109	Ming-Jing Qu, mjqu2013@163.com	Laixi, Qingdao city, Shandong Province, China (36.486°N, 120.185°E)	2020	3600	1 and 2	Herbivores, predators and plants	Arthropod herbivores, and predators were sampled by strips in each plot. Peanut yield was measured	Using 35% chlorantranimide Water-dispersible Granules (0.4kg/ha) to control invertebrate herbivores; Adopting mechanized plowing to destroy the wintering and breeding habitats of invertebrate herbivores; Using crop rotation to suppress pests	Chemical insecticide+Mechanization+Agricultural control	Non-organic croplands	Herbivore abundance (individuals per strip)	Predator abundance	Peanut yield (kg/ha)	Temperate	Herbaceous plant	Agroecosystem	Managed study	Liu WJ, et al, 2023. Effects of peanut/maize intercropping on insect community diversity and yield in peanut field. Chin. J. Oil Crop Sci. 45: 600-607 (in Chinese).
												(individuals per strip)
110	Cory Straub, cstraub@ursinus.edu	Northern Star Farm in Trappe, Pennsylvania, USA (40.198554°N, 75.467008°W)	2011	960	1 and 6	Herbivores, predators/parasitic wasps and plants	Generalist herbivores (Potato leafhopper), specialist herbivores (Pea aphid), and generalist predators (Nabis spp., Coleomegilla maculata, Orius insidiosis) were sampled by sweep netting on 4 times, specialist parasitoids (Aphidius spp.) were sampled by collecting 20 alfalfa stems per plot and counting the number of parasitized aphids on the stems (mummies). Herbivore damage assessed by yellow ti…	Using 1.5 % solution of the herbicide sethoxydim to control weeds; Adopting mechanized plowing to destroy the wintering and breeding habitats of invertebrate herbivores; Using crop rotation to suppress pests	Chemical herbicide+Mechanization+Agricultural control	Non-organic croplands	Herbivore abundance (individuals per plot); herbivore damage	Predator abundance	Alfafa dry mass (g/m2)	Temperate	Herbaceous plant	Agroecosystem	Managed study	Straub CS, 2013. Influence of nonhost plant diversity and natural enemies on the potato leafhopper, Empoasca fabae, and pea aphid, Acyrthosiphon pisum, in alfalfa. J. Pest Sci. 86: 235-244.
												(individuals per plot); parasitoid abundance
												(individuals per plot)
111	Jingwei Guo, g20195550@163.com	Hongyuan County, Sichuan Province, China (32.8°N, 102.55°E): Ambient water table experiment	2019	216	14, 15,15, 18, 18 and 20	Herbivores, predators/parasitic wasps and plants	Sweep-net method was used to collect arthropods living on plants, Moericke	No pesticides	Num	Num	Herbivore abundance (individuals/m2)	Predator abundance	Above-ground biomass (g/0.25m2)	Temperate	Herbaceous plant	Grassland	Observational study	Guo J, et al, 2022. Water table decline alters arthropod community structure by shifting plant communities and leaf nutrients in a Tibetan peatland. Sci. Total Environ, 814: 151944
							pan trap method was used to collect ground-dwelling arthropods; in the plant community survey, two 0.5m×0.5m quadrats was randomly selected and above-ground biomass was measured in each plot					(individuals/m2); parasitoid abundance
												(individuals/m2)
112	Fengqin Cao, caofengqin@163.com	Organic tea farm, Wuli, Bai Li County, Hainan Province, China (19.1821°N, 109.4812°E)	2023	10000	1 and 2	Arthropod herbivores, arthropod predators and coconuts	Arthropod herbivores and predators were sampled by visually searching one entire focal tea (25 tea trees for each plot). Tea yield was evaluated.	Using sticky traps to control invertebrate herbivores; Using insecticidal lights to control invertebrate herbivores; Removing the damaged branches and clearing the orchards to decrease the invertebrate herbivores in orchards	Sticky trap+Light+Agricultural control	Organic croplands	Herbivore abundance (individuals/plant)	Predator abundance (individuals/plant)	Tea yield (kg/ha)	Tropical	Woody plant	Agroecosystem	Managed study	Not be published
113	Zixuan Huang, hzixuan@smail.nju.edu.cn	Hongyuan County, Aba Tibetan and Qiang Autonomous Prefecture, Sichuan Province, China (32.8833°N, 120.6°E)	2023	75	28, 30 and 35	Arthropod herbivores, arthropod parasitoids and grasses	Abundance of arthropod herbivores and parasitoids were surveyed with a combination of net sweeping, yellow pan and pitfall traps. Above-ground plant biomass, herbivore biomass and parasitoid biomass was measured by oven-drying the clipped plant or arthropod materials	No pesticides	Num	Num	Herbivore abundance (individuals/plot); Herbivore biomass (g/plot)	Parasitoid abundance (individuals/plot); Parasitoid biomass (g/plot)	Above-ground plant biomass (g/plot)	Temperate	Herbaceous plant	Grassland	Observational study	Not be published
114	Pingyang Zhu, zpy85@163.com	Jindong District, Jinhua City, Zhejiang Province, China (29.268°N, 119.786°E)	2022	12000	1 and 7	Arthropod herbivores, arthropod predators and parasitic wasps, and citrus	Townes-type malaise traps were used to provide insights into the arthropods to determine the primary natural enemy species.Samples were collected continuously for one week every month. Captured insects were funneled into a collecting bottle filled with 95% ethanol. Collected samples were transferred to labelled zip-top plastic bags, then alcohol-preserved arthropods were taken to laboratory to be…	Using 5% abamectin (1.8L/ha), 25% imidacloprid (1.5kg/ha), 40% phenoxymeclozole (0.3kg/ha) and 15% chlorfenazine (0.525kg/ha) to control invertebrate herbivores; Removing the damaged branches and clearing the orchards to decrease the invertebrate herbivores in orchards	Chemical insecticide+Agricultural control	Non-organic croplands	Herbivore abundance (individuals/sample)	Predator abundance	Citrus yield (kg/ha)	Temperate	Woody plant	Agroecosystem	Managed study	Not be published
												(individuals/sample); parasitoid abundance
												(individuals/sample)
115	Pingyang Zhu, zpy85@163.com	Jindong District, Jinhua City, Zhejiang Province, China (29.270°N, 119.785°E)	2022	6000	1 and 6	Fruit flies, arthropod predators and parasitic wasps, and peach	Townes-type malaise traps were used to provide insights into the fruit flies, predators and parasitoids to determine the primary natural enemy species.Samples were collected continuously for one week every month. Captured insects were funneled into a collecting bottle filled with 95% ethanol. Collected samples were transferred to labelled zip-top plastic bags, then alcohol-preserved arthropods we…	Using 5% abamectin (1.8L/ha), 25% imidacloprid (1.5kg/ha), and 40% nitrilazole (0.15L/ha) to control invertebrate herbivores; Removing the damaged branches and clearing the orchards to decrease the invertebrate herbivores in orchards	Chemical insecticide+Agricultural control	Non-organic croplands	Fruit fly abundance (individuals/sample)	Predator abundance	Peach yield (kg/ha)	Temperate	Woody plant	Agroecosystem	Managed study	Not be published
												(individuals/sample); parasitoid abundance
												(individuals/sample)
116	Pingyang Zhu, zpy85@163.com	Jindong District, Jinhua City, Zhejiang Province, China (29.272°N, 119.784°E)	2022	6000	1 and 4	Fruit flies, arthropod predators and parasitic wasps, and nectarine	Townes-type malaise traps were used to provide insights into the fruit flies, predators and parasitoids to determine the primary natural enemy species.Samples were collected continuously for one week every month. Captured insects were funneled into a collecting bottle filled with 95% ethanol. Collected samples were transferred to labelled zip-top plastic bags, then alcohol-preserved arthropods we…	Using 5% abamectin (1.8L/ha), 25% imidacloprid (1.5kg/ha), and 40% nitrilazole (0.15L/ha) to control invertebrate herbivores; Removing the damaged branches and clearing the orchards to decrease the invertebrate herbivores in orchards	Chemical insecticide+Agricultural control	Non-organic croplands	Fruit fly abundance (individuals/sample)	Predator abundance	Nectarine	Temperate	Woody plant	Agroecosystem	Managed study	Not be published
												(individuals/sample); parasitoid abundance	yield (kg/ha)
												(individuals/sample)
117	Pingyang Zhu, zpy85@163.com	Wucheng District, Jinhua City, Zhejiang Province, China (29.272°N, 119.784°E)	2022	6000	1 and 5	Arthropod herbivores, arthropod predators and parasitic wasps, and tea	Townes-type malaise traps were used to provide insights into the arthropods to determine the primary natural enemy species.Samples were collected continuously for one week every month. Captured insects were funneled into a collecting bottle filled with 95% ethanol. Collected samples were transferred to labelled zip-top plastic bags, then alcohol-preserved arthropods were taken to laboratory to be…	Using 95% mineral oil (7.5L/ha) and 6% megamuronitrile (1.2L/ha) to control invertebrate herbivores; Removing the damaged branches and clearing the orchards to decrease the invertebrate herbivores in orchards	Chemical insecticide+Agricultural control	Non-organic croplands	Herbivore abundance (individuals/sample)	Predator abundance	Tea yield (kg/ha)	Temperate	Woody plant	Agroecosystem	Managed study	Not be published
												(individuals/sample); parasitoid abundance
												(individuals/sample)
118	Séverin Hatt, shatt@natagriwal.be	An experimental farm in Hennef, Germany (50.792°N, 7.251°E)	2022	1350	1 and 2	Specialist herbivore (aphids: Aphis fabae), predatory insects and breadseed poppy	Herbivores were observed directly on plants (40 plants observed per plot per sampling; plant infestation rate is calculated as: number of plants with at least one aphid / total number of plants observed ×100%; 2 sampling times). Predation rate is of use of predation cards (5 aphids glued alive on cards on previous day, card installed for 24h in the field, predation rate calculated as: number of p…	Adopting mechanized plowing to destroy the wintering and breeding habitats of invertebrate herbivores; Using crop rotation to suppress pests in the organic croplands	Mechanization+Agricultural control	Organic croplands	Herbivore damage (%)	Predation rate (%)	Breadseed poppy dry weight (kg/ha)	Temperate	Herbaceous plant	Agroecosystem	Managed study	Hatt S, Döring TF, 2024. The interplay of intercropping, wildflower strips and weeds in conservation biological control and productivity. Journal of Pest Science, https://doi.org/10.1007/s10340-024-01801-1
119	Anicet Dassou, dassoua5@gmail.com	Houègbo, Bénin (2 sites: 6.8172°-7.2328°N, 2.18°-2.3978°E)	2023	1400	6 and 7	Arthropod herbivores, arthropod predators and tomatos	Pitfall traps were used to capture arthropods in 30 tomato fields spread over two major tomato production zones; tomato yield was measured	Using neem-based biopesticides; Using crop rotation to suppress pests	Biogenic insecticide+Agricultural control	Organic croplands	Herbivore abundance (individuals/trap)	Predator abundance (individuals/trap); parasitic wasp abundance (individuals/trap)	Tomato yield (kg/ha)	Tropical	Herbaceous plant	Agroecosystem	Observational study	Not be published
120	Anicet Dassou, dassoua5@gmail.com	Tori-Bossito, Bénin (3 sites: 6.50°-6.505°N, 2.145°-2.2167°E)	2023	2210	4, 6 and 8	Arthropod herbivores, arthropod predators and tomatos	Pitfall traps were used to capture arthropods in 30 tomato fields spread over two major tomato production zones; tomato yield was measured	Using neem-based biopesticides; Using crop rotation to suppress pests	Biogenic insecticide+Agricultural control	Organic croplands	Herbivore abundance (individuals/trap)	Predator abundance	Tomato yield (kg/ha)	Tropical	Herbaceous plant	Agroecosystem	Observational study	Not be published
												(individuals/trap)
121	Philip C. Stevenson, p.stevenson@kew.org	Agronomy teaching and research field,	2019	800	1 and 5	Aphids, parasitic wasps and ladybird beetles, and Lablab (Lablab purpureus)	Aphid abundance measurements were obtained by visual observation and scoring numbers using an index. The severity of damage caused by aphids on Lablab was determined by visually observing and scoring the level of damage. Pan traps were deployed to collect parasitic wasps and predators. Plant height, 100 seed yield, gain yield and dry aboveground biomass were measured	Adopting mechanized plowing and harvesting to destroy the wintering and breeding habitats of invertebrate herbivores; using sticky traps to control invertebrate herbivores; Using crop rotation to suppress pests	Mechanization+Agricultural control	Organic croplands	Aphid abundance (individuals/plot); severity damage (%)	Parasitic abundance (individuals/plot); ladybird beetle abundance (individuals/plot)	Plant height (m); 100 seed weight (g); Grain yield (t/ha); dry aboveground biomass (g)	Tropical	Herbaceous plant	Agroecosystem	Managed study	Ochieng LO, 2022. Field margins and botanical insecticides enhance Lablab
		Egerton University, Nakuru County Kenya (0.3333°S, 35.933°E)																purpureus yield by reducing aphid pests and supporting natural enemies. J. Appl. Entomol. 146: 838-849
121	Philip C. Stevenson, p.stevenson@kew.org	Agronomy teaching and research field,	2020	800	1 and 5	Aphids, parasitic wasps and ladybird beetles, and Lablab (Lablab purpureus)	Aphid abundance measurements were obtained by visual observation and scoring numbers using an index. The severity of damage caused by aphids on Lablab was determined by visually observing and scoring the level of damage. Pan traps were deployed to collect parasitic wasps and predators. Plant height, 100 seed yield, gain yield and dry aboveground biomass were measured	Adopting mechanized plowing and harvesting to destroy the wintering and breeding habitats of invertebrate herbivores; using sticky traps to control invertebrate herbivores; Using crop rotation to suppress pests	Mechanization+Agricultural control	Organic croplands	Aphid abundance (individuals/plot); severity damage (%)	Parasitic abundance	Plant height (m); 100 seed weight (g); Grain yield (t/ha); dry aboveground biomass (g)	Tropical	Herbaceous plant	Agroecosystem	Managed study	Ochieng LO, 2022. Field margins and botanical insecticides enhance Lablab
		Egerton University, Nakuru County Kenya (0.3333°S, 35.933°E)										(individuals/plot); ladybird beetle abundance (individuals/plot)						purpureus yield by reducing aphid pests and supporting natural enemies. J. Appl. Entomol. 146: 838-849
122	Yi Li, liyi2021@ibcas.ac.cn	Jingangshan, Jiangxi	2015-2020	384000	1, 2, 4, 8,16 and 24	Arthropod herbivore, predator and plant	Beating for herbivores	No pesticides	Num	Num	Herbivore abundance	Predator/parasitoid abundance	Wood volume (m3/ha)	Temperate	Woody plant	Forest	Managed study	Li Y et al., 2023. Multitrophic arthropod diversity mediates tree diversity effects on primary productivity. Nat. Ecol. Evol. 7: 832-840. https://figshare.com/s/91cbc9f9aec78e2dced5?file=45245728
		Province, China; BEF-China forest experiment (2 sites: 29°08′-29°11′ N, 117°90′-117°93′ E)					(caterpillars) and trap nests for arthropod parasitoids and				(individuals per plot); herbivore species richness	(individuals per plot); predator/parasitoidspecies richness
							predators; annual stand volume increment as a short-term proxy of productivity (average data per year was used)
123	Tesfay Gidey, tglove.gidey@gmail.com	Wukro town, Tigray, Ethiopia (13.7167°N, 39.4167°E)	2019	120	1 and 2	Insect pest stemborer (Busseola fusca), a parasitic wasp (Cotesia flavipes) and maize	Stemborers were collected directly from the maize plants with 5 sampling times, stemborer damage on maize was determined using nondestructive and destructive sampling techniques; the parasitoids were directly collected from stem of maize at laboratory; maize plant height and yield were measured	Removing crop stubble to destroy the wintering and breeding habitats of invertebrate herbivores; Using crop rotation to suppress pests	Agricultural control	Organic croplands	Stemborer abundance (individuals/plant); herbivore damage (%)	Parasitic wasp abundance	Plant height (m); maize yield (kg/ha)	Tropical	Herbaceous plant	Agroecosystem	Managed study	Gidey T, et al, 2024. Intercropping maize-faba bean reduced yield and economic losses caused by Busseola fusca (Fuller) in semiarid area. Scientifca, 2024: 4929479
												(individuals/plant); parasitism (%)
124	Xiaoming Lu, luxiaoming@ibcas.ac.cn	Inner Mongolia Grassland Ecosystem Research Station (IMGERS) at the Chinese Academy of Sciences located in the Xilin River Basin, Inner Mongolia Autonomous Region, China (43°38'N, 116°42'E)	2021	129.12	1, 4, 8, 12	Herbivores, predators and plants	Arthropods were collected from the monoculture and mixture plots using a sweep net (diameter 32.0 cm). Sampling took place between 10:00 am and 4:00 pm on rain-free days. We conducted 50 sweeps per plot (25 sweeps per sampling period, with two sampling periods in August). Each sweep involved a 180° arc through the vegetation canopy, followed by a quick turn and reverse to capture vegetation-dwell…	No pesticides	Num	Num	Herbivore abundance (individuals per plot)	Predator abundance	Above-ground net primary production (g/m2)	Temperate	Herbaceous plant	Grassland	Managed study	Not be published
												(individuals per plot)
125	Yordanys Ramos, yordanys.ramos@umich.mx	Four sites: Remedios, Cuba (22.9656°N, 79.4761°W); Santa Clara, Cuba (22.4136°N, 79.9661°W); Encrucijada, Cuba (22.6169°N, 79.8661°W); Manicaragua, Cuba (22.15°N, 79.9764°W)	2012	40000	4, 6, 8, and 8	Herbivores (Nezara viridula and Piezodorus guildinii), parasitoids (Telenomus podisi and Trissolcus hullensis) and common bean (Phaseolus vulgaris) variety ICA Pijao (black seed coat)	Herbivore abundance was visual observed, herbivore damage was with Microscopic observation, parasitoid abundance was directly collected (egg masses), parasitisim was egg mass sampling, common bean yieldwas by plot sampling method	Using entomopathogenic fungus Beauveria bassiana (5 × 10¹² conidia/ha) to control invertebrate herbivores; Adopting mechanized plowing to destroy the wintering and breeding habitats of invertebrate herbivores; Using sticky traps to control invertebrate herbivores	Biogenic insecticide+Mechanization+Sticky trap	Organic croplands	Herbivore abundance (individuals/	Parasitoid abundance (individuals/5 common bean plants); Parasitism (%)	Common bean yield (t/ha)	Tropical	Herbaceous plant	Agroecosystem	Observational study	Ramos Y, et al., 2024. Diversity and abundance of stink bugs egg parasitoids from organic and conventional fields in Cuba. Inter. J. Tropic. Insect Sci. 44: 2233-2237
											5 common bean plants); Herbivore damage (seed damage and pod damage) (%);
126	Yordanys Ramos, yordanys.ramos@umich.mx	Four sites: Remedios, Cuba (22.9656°N, 79.4761°W); Santa Clara, Cuba (22.4136°N, 79.9661°W); Encrucijada, Cuba (22.6169°N, 79.8661°W); Manicaragua, Cuba (22.15°N, 79.9764°W)	2013	40000	4, 6, 8, and 8	Herbivores (Nezara viridula and Piezodorus guildinii), parasitoids (Telenomus podisi and Trissolcus hullensis) and common bean (Phaseolus vulgaris) variety Cubacueto 25-9 (red seed coat)	Herbivore abundance was visual observed, herbivore damage was with Microscopic observation, parasitoid abundance was directly collected (egg masses), parasitisim was egg mass sampling, common bean yieldwas by plot sampling method	Using entomopathogenic fungus Beauveria bassiana (5 × 10¹² conidia/ha) to control invertebrate herbivores; Adopting mechanized plowing to destroy the wintering and breeding habitats of invertebrate herbivores; Using sticky traps to control invertebrate herbivores	Biogenic insecticide+Mechanization+Sticky trap	Organic croplands	Herbivore abundance (individuals/	Parasitoid abundance (individuals/5 common bean plants); Parasitism (%)	Common bean yield (t/ha)	Tropical	Herbaceous plant	Agroecosystem	Observational study	Ramos Y, et al., 2024. Diversity and abundance of stink bugs egg parasitoids from organic and conventional fields in Cuba. Inter. J. Tropic. Insect Sci. 44: 2233-2237
											5 common bean plants); Herbivore damage (seed damage and pod damage) (%);
127	Yordanys Ramos, yordanys.ramos@umich.mx	Four sites: Remedios, Cuba (22.9656°N, 79.4761°W); Santa Clara, Cuba (22.4136°N, 79.9661°W); Encrucijada, Cuba (22.6169°N, 79.8661°W); Manicaragua, Cuba (22.15°N, 79.9764°W)	2014	40000	4, 6, 8, and 8	Herbivores (Nezara viridula and Piezodorus guildinii), parasitoids (Telenomus podisi and Trissolcus hullensis) and common bean (Phaseolus vulgaris) variety Chévere (white seed coat)	Herbivore abundance was visual observed, herbivore damage was measured by microscopic observation, parasitoid abundance was directly collected (egg masses), parasitisim was egg mass sampling, common bean yield was measured by plot sampling method	Using entomopathogenic fungus Beauveria bassiana (5 × 10¹² conidia/ha) to control invertebrate herbivores; Adopting mechanized plowing to destroy the wintering and breeding habitats of invertebrate herbivores; Using sticky traps to control invertebrate herbivores	Biogenic insecticide+Mechanization+Sticky trap	Organic croplands	Herbivore abundance (individuals/	Parasitoid abundance (individuals/5 common bean plants); Parasitism (%)	Common bean yield (t/ha)	Tropical	Herbaceous plant	Agroecosystem	Observational study	Ramos Y, et al., 2024. Diversity and abundance of stink bugs egg parasitoids from organic and conventional fields in Cuba. Inter. J. Tropic. Insect Sci. 44: 2233-2237
											5 common bean plants); Herbivore damage (seed damage and pod damage) (%);
128	Luuk Croijmans, luuk.croijmans@wur.nl	Two sites: Lelystad, The Netherlands (52.5425°N, 5.5731°E); Wageningen, The Netherlands (51.99°N, 5.66°E)	2019	12000	1 and 2	Aphids (Myzus persicae), predators (Coccinellida,	Arthropods were visually assessed directly on the cabbages; Total aboveground fresh weight was measured	Using crop rotation to suppress pests	Agricultural control	Organic croplands	Aphid abundance (individuals/plant)	Predator abundance (individuals/plant)	Total aboveground fresh weight (g/plant)	Temperate	Herbaceous plant	Agroecosystem	Managed study	Croijmans L, et al. 2025. Herbivore prevalence poorly predicts yield in diverse cropping systems. J. Appl. Ecol., 62: 1229-1242
						Lygus sp.,
						Araneae,
						Opiliones
						Syrphidae, and
						Chrysoperla sp.) and white cabbage (Brassica oleraceae)
129	Fabian A. Boetzl, fabian.botzl@slu.se	Four sites (site 1: Almunge, Sweden, 59.84139°N, 18.13816°E; site 2: Gölja, Sweden, 59.77383°N, 16.73656°E; site 3: Tystberga, Sweden, 58.8482°N, 17.28369°E; site 4: Uppsala, Sweden, 59.83049°N, 17.66119°E)	2020	8900	1 and 4	Specialist herbivores [cereal leaf beetle Oulema sp. (complex of several species)], geneneralist predators (predatory carabids, staphylinid beetles and spiders) and oat (Avena sativa)	Herbivore damage by cereal leaf beetles was observed on oat plants at milk ripening (6 plots alsong 2 transects in each control and treatment); predation rates were measured with sentinel prey cards ('aphid cards') on the soil level, rates are percentages of sentinel prey items (aphids) consumed in 24 h. Oat grain yield was measured after BBCH 85 in eight 0.25 square metre subplots (2 square mete…	Adopting mechanized plowing and harvesting to destroy the wintering and breeding habitats of invertebrate herbivores; Using crop rotation to suppress pests	Mechanization+Agricultural control	Organic croplands	Herbivore damage (%)	Predation rate (%)	Oat yield (kg/ha)	Temperate	Herbaceous plant	Agroecosystem	Managed study	Boetzl FA, et al., 2023. Undersowing oats with clovers supports pollinators and suppresses arable weeds without reducing yields. J. App. Ecol. 60: 614-623
130	Péter Batáry, batary.peter@ecolres.hu	Two sites in Holzerode, Lower Saxony, Germany (51.606586°N, 10.018326°E; 51.605403°N, 10.017272°E)	2016	200	10 and 39	Aphids and their parasitoids, and common wheat (Triticum aestivum)	We screened the tillers from base to spike and counted the number of aphid and their natural enemy individuals present. We registered whether aphids were parasitized by Hymenopteran wasps to determine parasitism rate. 10-20 representative wheat spikes were sampled twice per field: 1m and 10m distance from the field edge respectively.	Adopting mechanized plowing and harvesting to destroy the wintering and breeding habitats of invertebrate herbivores; Using crop rotation to suppress pests	Mechanization+Agricultural control	Organic croplands	Aphid abundance in common wheat (number/50 wheat tillers)	Aphid parasitism in common wheat (%)	Common wheat thousand-grain weight (g)	Temperate	Herbaceous plant	Agroecosystem	Observational study	Török E, et al., 2021. Organic farming supports lower pest infestation, but fewer natural enemies than flower strips. J. Appl. Ecol. 58: 2277-2286
131	Shunsuke Utsumi, utsumi@ees.hokudai.ac.jp	Northern Hokkaido island, Japan (44.7743°N, 142.2712°E)	2020	128	1 and 3	Herbivores, predators and trees (Abies sachalinensis, Quercus ermanii, and Salix sachalinensis)	Herbivores and generalist predatory spiders were collected directly on the plant with 3 sampling times; tree growth rate was measured using allometric equation with basal diameter and height	No pesticides	Num	Num	Abundance of generalist herbivore (individuals per plot); herbivore Shannon diversity	Abundance of generalist predator (individuals per plot); predator Shannon diversity	Tree growth rate (g/g)	Temperate	Woody plant	Forest	Managed study	Not be published
132	Huimin Yi, huimin.yi@idiv.de	Southwest of Halle, Saxony-Anhalt, Germany (51.383°N, 11.883°E; plots with arbuscular mycorrhizal fungi)	2021	3630	1, 2 and 4	Insect herbivores, invertebrate predators and trees	Herbivore damages were measured by the proportion of damaged leaves (15 leaves observed for each tree individual) due to chewers, and by damaged leaves (15 leaves were observed for each tree individual) due to hole-feeders. Predation rate was measured by the proportion of attacked dummies (16 in total) by insect predators per plot. Volumes of all individual trees were summed to determine the tota…	No pesticides	Num	Num	Herbivore damage (%)	Predation rate (%)	Tree stand volume (m3)	Temperate	Woody plant	Forest	Managed study	Yi H, et al., 2024. Tree diversity and mycorrhizal type co-determine multitrophic
																		ecosystem functions. J. Ecol. 112: 528-546
133	Huimin Yi, huimin.yi@idiv.de	Southwest of Halle, Saxony-Anhalt, Germany (51.383°N, 11.883°E; plots with ectomycorrhizal fungi)	2021	3630	1, 2 and 4	Insect herbivores, invertebrate predators and trees	Herbivore damages were measured by the proportion of damaged leaves (15 leaves observed for each tree individual) due to chewers, and by damaged leaves (15 leaves were observed for each tree individual) due to hole-feeders. Predation rate was measured by the proportion of attacked dummies (16 in total) by insect predators per plot. Volumes of all individual trees were summed to determine the tota…	No pesticides	Num	Num	Herbivore damage (%)	Predation rate (%)	Tree stand volume (m3)	Temperate	Woody plant	Forest	Managed study	Yi H, et al., 2024. Tree diversity and mycorrhizal type co-determine multitrophic
																		ecosystem functions. J. Ecol. 112: 528-546
134	Alba Tous-Fandos, atous@ub.edu	Periurban area of Gallecs, near Barcelona, Spain (41.559°N, 2.2°E)	2020	7200	1 and 2	Specialist herbivore [dominant aphid sp: Sitobion avenae (Hemiptera: Aphididae)], ground-dwelling invertebrate predators and winter wheat cultivar Florence-Aurora (Triticum aestivum L. subsp. aestivum)	Herbivores were counted in wheat tillers (28 tillers per plot distributed in two linear transects). Two pitfalls installed in the center of each plot were used to survey ground-dwelling predators. Grain dry weight without impurities was measured	Adopting mechanized plowing and harvesting to destroy the wintering and breeding habitats of invertebrate herbivores; Using crop rotation to suppress pests	Mechanization+Agricultural control	Organic croplands	Herbivore abundance (individuals/plot)	Ground-dwelling predator abundance (individuals/plot)	Grain dry weight (kg/ha)	Temperate	Herbaceous plant	Agroecosystem	Managed study	Tous-Fandos A, et al., 2025. Associating cultivars or species with complementary traits
																		is key for enhancing aphid control through bottom-up effects. Ecosphere, 16: e70076
	Alba Tous-Fandos, atous@ub.edu	Periurban area of Gallecs, near Barcelona, Spain (41.559°N, 2.2°E)	2020	7200	1 and 2	Specialist herbivore [dominant aphid sp: Sitobion avenae (Hemiptera: Aphididae)], ground-dwelling invertebrate predators and winter wheat cultivar Montcada (Triticum aestivum L. subsp. aestivum)	Herbivores were counted in wheat tillers (28 tillers per plot distributed in two linear transects). Two pitfalls installed in the center of each plot were used to survey ground-dwelling predators. Grain dry weight without impurities was measured	Adopting mechanized plowing and harvesting to destroy the wintering and breeding habitats of invertebrate herbivores; Using crop rotation to suppress pests	Mechanization+Agricultural control	Organic croplands	Herbivore abundance (individuals/plot)	Ground-dwelling predator abundance (individuals/plot)	Grain dry weight (kg/ha)	Temperate	Herbaceous plant	Agroecosystem	Managed study	Tous-Fandos A, et al., 2025. Associating cultivars or species with complementary traits
135																		is key for enhancing aphid control through bottom-up effects. Ecosphere, 16: e70076
136	Alba Tous-Fandos, atous@ub.edu	Periurban area of Gallecs, near Barcelona, Spain (41.559°N, 2.2°E)	2020	7200	1 and 2	Specialist herbivore [dominant aphid sp: Sitobion avenae (Hemiptera: Aphididae)], ground-dwelling invertebrate predators and winter wheat cultivar Forment (Triticum turgidum L. subsp. durum (Desf.) Husn.)	Herbivores were counted in wheat tillers (28 tillers per plot distributed in two linear transects). Two pitfalls installed in the center of each plot were used to survey ground-dwelling predators. Grain dry weight without impurities was measured	Adopting mechanized plowing and harvesting to destroy the wintering and breeding habitats of invertebrate herbivores; Using crop rotation to suppress pests	Mechanization+Agricultural control	Organic croplands	Herbivore abundance (individuals/plot)	Ground-dwelling predator abundance (individuals/plot)	Grain dry weight (kg/ha)	Temperate	Herbaceous plant	Agroecosystem	Managed study	Tous-Fandos A, et al., 2025. Associating cultivars or species with complementary traits
																		is key for enhancing aphid control through bottom-up effects. Ecosphere, 16: e70076
137	Finbarr G. Horgan, f.horgan@ecolaverna.org	Rizal Agricultural Station near Cuyambay, Rizal Province, Philippines (14.567°N, 121.333°E)	2013	3870	1 and 2	Specialist herbivore of planthoppers (Nilaparvata lugens, Sogatella furcifera), parasitic wasp s and invertebrate predators	Sweep netting was conducted in each experimental field to survey hervivores and natural enemies. Rice yield and rice plant height were measured	Adopting mechanized plowing and harvesting to destroy the wintering and breeding habitats of invertebrate herbivores; Using insect herbivore-resistant rice variety; Using crop rotation to suppress pests	Mechanization+Agricultural control	Organic croplands	Herbivore abundance (number per sweepnet sample)	Parasitic wasp abundance (number per sweepnet sample); Invertebrate predator abundance (number per sweepnet sample)	Rice yield (t/ha); Rice plant height (cm)	Tropical	Herbaceous plant	Agroecosystem	Managed study	Horgan FG, et al., 2017. Effects of bund crops and insecticide treatments on arthropod diversity and herbivore regulation in tropical rice fields. J. Appl. Entomol. 141: 587-599
138	Geoff Gurr, ggurr@csu.edu.au	A commercial farm located in the Bathurst region, New South Wales, Australia (33.449°S, 149.601°E)	2020	216	1 and 4	Specialist herbivores (Diamondback Moth, Plutella xylostella) abundance, generalist predators and cabbage (Brassica oleracea var. capitata)	Herbivores were observed directly on the plant with 3 sampling times; generatlist predators (Coccinellidae, Araneae, Hemerobiidae) were observed and collected directly on the plant with 3 sampling times; cabbage yield was estimated	Using chlorantraniliprole to control invertebrate herbivores; Adopting mechanized plowing and harvesting to destroy the wintering and breeding habitats of invertebrate herbivores; Using crop rotation to suppress pests	Chemical insecticide+Mechanization+Agricultural control	Non-organic croplands	Specialist herbivores (Diamondback Moth, Plutella xylostella) abundance (individuals/plot)	Total Generatlist predator abundance (individuals/plot)	Cabbage yield (kg/ha)	Temperate	Herbaceous plant	Agroecosystem	Managed study	Not be published
139	David Crowder, dcrowder@wsu.edu	Canola fields of Eastern Washington State, USA (46.800675°N, 117.267968°W)	2013	12000	1 and 3	Specialist herbivore (aphid: Brevicoryne brassicae), Specialist parasitoids (Diaeretiella rapae) and Canola (Brassica napus)	Herbivores were visually surveyed with 25 plants per field, twice per year. Visual samples of 25 plants per field we counted the number of mummified aphids as well as live aphids. Canola seed yield was measured at end of year	Adopting mechanized plowing and harvesting to destroy the wintering and breeding habitats of invertebrate herbivores; Using crop rotation to suppress pests	Mechanization+Agricultural control	Organic croplands	Specialist herbivore abundance (individuals per 25 plants)	Specialist parasitoid abundance (individuals per 25 plants)	Canola seed yield (kg/ha)	Temperate	Herbaceous plant	Agroecosystem	Managed study	Not be published
140	Huimin Yi, huimin.yi@idiv.de	Southwest of Halle, Saxony-Anhalt, Germany (51.383°N, 11.883°E; plots with arbuscular mycorrhizal fungi)	2021	3630	1, 2 and 4	Invertebrate herbivores, invertebrate predators and trees	Abundance (biomass) of herbivores and predators were measured by branch beating within a	No pesticides	Num	Num	Herbivore abundance (mg/m2)	Predator abundance (mg/m2)	Tree stand volume (m3)	Temperate	Woody plant	Forest	Managed study	Yi H, et al., 2025. Belowground energy fluxes determine tree diversity effects on above- and belowground food webs. Curr. Biol. 35: 1-13
							1×1 m sampling square. Volumes of all individual trees were summed to determine the total wood volume per plot
141	Huimin Yi, huimin.yi@idiv.de	Southwest of Halle, Saxony-Anhalt, Germany (51.383°N, 11.883°E; plots with ectomycorrhizal fungi)	2021	3630	1, 2 and 4	Invertebrate herbivores, invertebrate predators and trees	Abundance (biomass) of herbivores and predators were measured by branch beating within a	No pesticides	Num	Num	Herbivore abundance (mg/m2)	Predator abundance (mg/m2)	Tree stand volume (m3)	Temperate	Woody plant	Forest	Managed study	Yi H, et al., 2025. Belowground energy fluxes determine tree diversity effects on above- and belowground food webs. Curr. Biol. 35: 1-13
							1×1 m sampling square. Volumes of all individual trees were summed to determine the total wood volume per plot
142	Alina Twerski, alina.twerski@hs-anhalt.de	Gräfelfing, close to Munich, Germany (48.12866°N, 11.41623°E)	2019	140.4	1 and 11	Generalist herbivory aphids, predatory Carabidae and Araneae, and wheat (Triticum aestivum subsp. Spelta)	Aphids were counted on 50 randomly selected shoots in two crop rows (100 shoots in total) per plot and sampling round. Spiders and carabids were sampled using pitfall traps, which were set up after each round of aphid counting. The traps (with a volume of 400 mL and a width of 90 mm) were filled with a mixture of water and ethylene glycol (1:1; 120 mL) and dug at ground level into the middle of e…	Adopting mechanized plowing and harvesting to destroy the wintering and breeding habitats of invertebrate herbivores; Removing crop stubble to destroy the wintering and breeding habitats of invertebrate herbivores; Using crop rotation to suppress pests	Mechanization+Agricultural control	Organic croplands	Herbivore abundance (individuals/plot)	Predator abundance (individuals/plot); predator species richness	Crop biomass (g/plot); grain yield (dt/ha)	Temperate	Herbaceous plant	Agroecosystem	Managed study	Twerski A et al., 2021. Effects of rare arable plants on plant diversity, productivity and soil fertility in agricultural fields. Agric. Ecosyst. Environ. 307: 107237. Twerski A et al., 2023. Can rare arable plants benefit biological pest control potential of cereal aphids in croplands? Basic Appl. Ecol. 66: 40-49
143	Cassandra Vogel, cassandra.vogel@slu.se	Mzimba district, Malawi (3 villages: 11.5304°S, 33.7342°E; 11.5156°S, 33.7913°E; 11.2684°S, 33.8470°E; bean variety Local climbing)	2019	3551.09	1 and 2	Invertebrate herbivores and their predators (e.g., carabids and spiders), and maize variety Hybrid	Herbivore damage was measured with the means of visual inspection on 20 selected maize plants with two times during the growing season. Predators were measured by two rounds of 20 pitfall traps for 48 hours. Maize yield was measured by fresh weight of cobs from 10 selected plants in grams. Authors used existing farmers’ fields (i.e., the fields were not sown specifically for this study, but were …	Spreading of ash to discourage pests; Using botanical extracts to control invertebrate herbivore; adopting mechanized plowing and harvesting to destroy the wintering and breeding habitats of invertebrate herbivores; Using crop rotation to suppress pest	Biogenic insecticide+Mechanization+Agricultural control	Organic croplands	Herbivore damage (%)	Predator abundance (individuals/plot)	Maize yield (g/10 plants)	Tropical	Herbaceous plant	Agroecosystem	Observational study	Vogel C et al., 2023. The effects of crop type, landscape composition and agroecological practices on biodiversity and ecosystem services in tropical smallholder farms. J. Appl. Ecol. 60: 859-874
144	Cassandra Vogel, cassandra.vogel@slu.se	Mzimba district, Malawi (3 villages: 11.3693°S, 33.7895°E; 11.1298°S, 33.9262°E; 11.2584°S, 33.8547°E; bean variety Hybrid climbing)	2019	6535.29	1 and 2	Invertebrate herbivores and their predators (e.g., carabids and spiders), and maize variety Hybrid	Herbivore damage was measured with the means of visual inspection on 20 selected maize plants with two times during the growing season. Predators were measured by two rounds of 20 pitfall traps for 48 hours. Maize yield was measured by fresh weight of cobs from 10 selected plants in grams. Authors used existing farmers’ fields (i.e., the fields were not sown specifically for this study, but were …	Spreading of ash to discourage pests; Using botanical extracts to control invertebrate herbivore; Using crop rotation to suppress pest	Biogenic insecticide+Agricultural control	Organic croplands	Herbivore damage (%)	Predator abundance (individuals/plot)	Maize yield (g/10 plants)	Tropical	Herbaceous plant	Agroecosystem	Observational study	Vogel C et al., 2023. The effects of crop type, landscape composition and agroecological practices on biodiversity and ecosystem services in tropical smallholder farms. J. Appl. Ecol. 60: 859-874
145	Minoo Heidari Latiberi, hlminoo@yahoo.com	At urban green space, located in Mashhad, Razavi Khorasan, Iran (3 locations: 36.3261°N, 59.5428°E; 36.3478°N, 59.4594°E; 36.33°N, 59.5033°E)	2020	180	3, 4 and 6	Invertebrate herbivores, invertebrate predators, and oriental arborvitae (Thuja orientalis)	Herbivores and predators were measured with 20 cm from the apical part of each branch	No pesticides	Num	Num	Herbivore abundance (individuals/plot); Invertebrate herbivore Shanon diversity	Predator abundance (individuals/plot); Invertebrate predator Shanon diversity	Stem branch width of oriental arborvitae (cm)	Temperate	Woody plant	Forest	Observational study	Latibari MH et al., 2022. Effects of carbon monoxide, nitrogen dioxide, and fine particulate matter on insect abundance and diversity in urban green spaces. Sci. Rep. 12: 17574
							covered with plastic bags and cut off. Stem branch width was measured based on a linear model recommended by researchers with experience in this field (i.e., Stem branch width=a+b×Vegetation diversity index, a: baseline width in low-diversity environments, b: estimated increment per unit increase in diversity level)
146	Md Panna Ali, panna_ali@yahoo.com	Gazipur, Bangladesh (23.99119°N, 90.40186°E)	2016	7998	1 and 4	Rice planthoppers and their parasitic wasps, and rice (Oryza sativa)	Rice planthoppers were measured by counting the plant (bse of plant), sweeping. Parastism of planthoppers (%) was measured by collecting egg, and egg retrival. Rice yield was measured.	Using 75% isoprocarb water dispersible granules (1.3kg/ha) to control invertebrate herbivores; Adopting mechanized plowing and harvesting to destroy the wintering and breeding habitats of invertebrate herbivores	Chemical insecticide+Mechanization	Non-organic croplands	Rice planthopper abundance (individuals/plant)	Parasitism of rice planthoppers (%)	Rice yield (t/ha)	Temperate	Herbaceous plant	Agroecosystem	Managed study	Ali MP et al., 2019. Establishing next-generation pest control services in rice fields: eco-agriculture. Scientific Reports, 9: 10180
146	Md Panna Ali, panna_ali@yahoo.com	Gazipur, Bangladesh (23.99119°N, 90.40186°E)	2017	7998	1 and 4	Rice planthoppers and their parasitic wasps, and rice (Oryza sativa)	Rice planthoppers were measured by counting the plant (bse of plant), sweeping. Parastism of planthoppers (%) was measured by collecting egg, and egg retrival. Rice yield was measured.	Using 50% pymetrozine water dispersible granules (500g/ha) to control invertebrate herbivore; Adopting mechanized plowing and harvesting to destroy the wintering and breeding habitats of invertebrate herbivores	Chemical insecticide+Mechanization	Non-organic croplands	Rice planthopper abundance (individuals/plant)	Parasitism of rice planthoppers (%)	Rice yield (t/ha)	Temperate	Herbaceous plant	Agroecosystem	Managed study	Ali MP et al., 2019. Establishing next-generation pest control services in rice fields: eco-agriculture. Scientific Reports, 9: 10180
147	Daniel Munyao Mutyambai, dmutyambai@icipe.org	Kalro Embua County in Kenya (0.505°S, 37.457°E)	2024	288	1 and 3	Herbivore (African stem borer, and fall army worm- Spodoptera frugiperda), invertebrate predator (Coccinelidae, Araneae, etc), and maize (Zea mays)	Herbivores were directly counted on plants, biweekly for 12 weeks (5 sampling times per season). 10 plant sampled/plot. Predators were sampled with sweep nets, sticky traps, collected directly on the plant or plant parts. Maize yield was measured	Removing crop stubble to destroy the wintering and breeding habitats of invertebrate herbivores; using crop rotation to suppress pests; adopting mechanized plowing and harvesting to destroy the wintering and breeding habitats of invertebrate herbivores	Agricultural control+Mechanization	Organic croplands	Herbivore abundance (individuals/plot)	Predator abundance (individuals/plot)	Maize yield (t/ha)	Tropical	Herbaceous plant	Agroecosystem	Managed study	Not be published
148	Daniel Munyao Mutyambai, dmutyambai@icipe.org	Muguga County in Kenya (1.211°S, 36.638°E )	2024	288	1 and 3	Herbivore (African stem borer, and fall army worm- Spodoptera frugiperda), invertebrate predator (Coccinelidae, Araneae, etc), and maize (Zea mays)	Herbivores were directly counted on plants, biweekly for 12 weeks (5 sampling times per season). 10 plant sampled/plot. Predators were sampled with sweep nets, sticky traps, collected directly on the plant or plant parts. Maize yield was measured	Removing crop stubble to destroy the wintering and breeding habitats of invertebrate herbivores; using crop rotation to suppress pests; adopting mechanized plowing and harvesting to destroy the wintering and breeding habitats of invertebrate herbivores	Agricultural control+Mechanization	Organic croplands	Herbivore abundance (individuals/plot)	Predator abundance (individuals/plot)	Maize yield (t/ha)	Tropical	Herbaceous plant	Agroecosystem	Managed study	Not be published
149	Daniel Munyao Mutyambai, dmutyambai@icipe.org	Muranga County in Kenya (0.796°S, 36.881°E)	2023	73.5	1 and 3	Specialist herbivores (Cabbage aphid, Brevicoryne brassicae). Generalist predators (Hooverflies, spiders, and ladybirds). Kale (Brassica oleracea var. acephala)	Herbivores were collected directly on the field growing plants with five times bi-weekly in a twelve weeks growing season in two cropping seasons. Predators were sampled directly from 10 plants in each plot with fives times bi-weekly in a twelve weeks growing season in two cropping seasons. Kale yield was measured	Removing crop stubble to destroy the wintering and breeding habitats of invertebrate herbivores; using crop rotation to suppress pests; adopting mechanized plowing and harvesting to destroy the wintering and breeding habitats of invertebrate herbivores	Agricultural control+Mechanization	Organic croplands	Herbivore abundance (individuals/plot)	Predator abundance (individuals/plot)	Kale yield (t/ha)	Tropical	Herbaceous plant	Agroecosystem	Managed study	Not be published

## Sheet: paired herbivore abundance
Experiment order	Site order	Contact name	Contact name	Loacations	Latitude	Longitude	Area of experimental site (m2)	Lowest plant species (Control)-English name (Latin name)	Higher plant species (Treatment)-English name (Latin name)	Experiment year	Plant diversification practice		Herbivores in both control and treatment-English name (Latin name)	Sampling methods of herbivores -in both control and treatment	Biome type	Plant type	Ecosystem type	Study type (Managed study OR Observational study)	Herbivore functional group (generalist or specialist herbivore)	Replicate order in herbivore performance-in both Control and Treatment	Number of plant species	Herbivore performance value	Herbivore performance indicator unit	Category
1	1	Anne Ebeling	anne.ebeling@uni-jena.de	Jena, Germany	50.9167ºN	11.5833ºE	2400	pure species	mixed species	2010	Diversified grasslands		herbivores	Suction sampling	Temperate	Herbaceous plant	Grassland	Managed study	Generalist herbivore	1	1	28	individuals/plot	Herbivore abundance
1	1	Anne Ebeling	anne.ebeling@uni-jena.de	Jena, Germany	50.9167ºN	11.5833ºE	2400	pure species	mixed species	2010	Diversified grasslands		herbivores	Suction sampling	Temperate	Herbaceous plant	Grassland	Managed study	Generalist herbivore	1	2	108.75	individuals/plot	Herbivore abundance
1	1	Anne Ebeling	anne.ebeling@uni-jena.de	Jena, Germany	50.9167ºN	11.5833ºE	2400	pure species	mixed species	2010	Diversified grasslands		herbivores	Suction sampling	Temperate	Herbaceous plant	Grassland	Managed study	Generalist herbivore	1	4	96.5	individuals/plot	Herbivore abundance
1	1	Anne Ebeling	anne.ebeling@uni-jena.de	Jena, Germany	50.9167ºN	11.5833ºE	2400	pure species	mixed species	2010	Diversified grasslands		herbivores	Suction sampling	Temperate	Herbaceous plant	Grassland	Managed study	Generalist herbivore	1	8	57.25	individuals/plot	Herbivore abundance
1	1	Anne Ebeling	anne.ebeling@uni-jena.de	Jena, Germany	50.9167ºN	11.5833ºE	2400	pure species	mixed species	2010	Diversified grasslands		herbivores	Suction sampling	Temperate	Herbaceous plant	Grassland	Managed study	Generalist herbivore	1	16	83.75	individuals/plot	Herbivore abundance
1	1	Anne Ebeling	anne.ebeling@uni-jena.de	Jena, Germany	50.9167ºN	11.5833ºE	2400	pure species	mixed species	2010	Diversified grasslands		herbivores	Suction sampling	Temperate	Herbaceous plant	Grassland	Managed study	Generalist herbivore	1	60	131	individuals/plot	Herbivore abundance
1	1	Anne Ebeling	anne.ebeling@uni-jena.de	Jena, Germany	50.9167ºN	11.5833ºE	2400	pure species	mixed species	2010	Diversified grasslands		herbivores	Suction sampling	Temperate	Herbaceous plant	Grassland	Managed study	Generalist herbivore	2	1	65.75	individuals/plot	Herbivore abundance
1	1	Anne Ebeling	anne.ebeling@uni-jena.de	Jena, Germany	50.9167ºN	11.5833ºE	2400	pure species	mixed species	2010	Diversified grasslands		herbivores	Suction sampling	Temperate	Herbaceous plant	Grassland	Managed study	Generalist herbivore	2	2	344.5	individuals/plot	Herbivore abundance
1	1	Anne Ebeling	anne.ebeling@uni-jena.de	Jena, Germany	50.9167ºN	11.5833ºE	2400	pure species	mixed species	2010	Diversified grasslands		herbivores	Suction sampling	Temperate	Herbaceous plant	Grassland	Managed study	Generalist herbivore	2	4	225.75	individuals/plot	Herbivore abundance
1	1	Anne Ebeling	anne.ebeling@uni-jena.de	Jena, Germany	50.9167ºN	11.5833ºE	2400	pure species	mixed species	2010	Diversified grasslands		herbivores	Suction sampling	Temperate	Herbaceous plant	Grassland	Managed study	Generalist herbivore	2	8	158.5	individuals/plot	Herbivore abundance
1	1	Anne Ebeling	anne.ebeling@uni-jena.de	Jena, Germany	50.9167ºN	11.5833ºE	2400	pure species	mixed species	2010	Diversified grasslands		herbivores	Suction sampling	Temperate	Herbaceous plant	Grassland	Managed study	Generalist herbivore	2	16	101	individuals/plot	Herbivore abundance
1	1	Anne Ebeling	anne.ebeling@uni-jena.de	Jena, Germany	50.9167ºN	11.5833ºE	2400	pure species	mixed species	2010	Diversified grasslands		herbivores	Suction sampling	Temperate	Herbaceous plant	Grassland	Managed study	Generalist herbivore	2	60	152	individuals/plot	Herbivore abundance
1	1	Anne Ebeling	anne.ebeling@uni-jena.de	Jena, Germany	50.9167ºN	11.5833ºE	2400	pure species	mixed species	2010	Diversified grasslands		herbivores	Suction sampling	Temperate	Herbaceous plant	Grassland	Managed study	Generalist herbivore	3	1	28	individuals/plot	Herbivore abundance
1	1	Anne Ebeling	anne.ebeling@uni-jena.de	Jena, Germany	50.9167ºN	11.5833ºE	2400	pure species	mixed species	2010	Diversified grasslands		herbivores	Suction sampling	Temperate	Herbaceous plant	Grassland	Managed study	Generalist herbivore	3	2	35.25	individuals/plot	Herbivore abundance
1	1	Anne Ebeling	anne.ebeling@uni-jena.de	Jena, Germany	50.9167ºN	11.5833ºE	2400	pure species	mixed species	2010	Diversified grasslands		herbivores	Suction sampling	Temperate	Herbaceous plant	Grassland	Managed study	Generalist herbivore	3	4	47.25	individuals/plot	Herbivore abundance
1	1	Anne Ebeling	anne.ebeling@uni-jena.de	Jena, Germany	50.9167ºN	11.5833ºE	2400	pure species	mixed species	2010	Diversified grasslands		herbivores	Suction sampling	Temperate	Herbaceous plant	Grassland	Managed study	Generalist herbivore	3	8	59	individuals/plot	Herbivore abundance
1	1	Anne Ebeling	anne.ebeling@uni-jena.de	Jena, Germany	50.9167ºN	11.5833ºE	2400	pure species	mixed species	2010	Diversified grasslands		herbivores	Suction sampling	Temperate	Herbaceous plant	Grassland	Managed study	Generalist herbivore	3	16	92.5	individuals/plot	Herbivore abundance
1	1	Anne Ebeling	anne.ebeling@uni-jena.de	Jena, Germany	50.9167ºN	11.5833ºE	2400	pure species	mixed species	2010	Diversified grasslands		herbivores	Suction sampling	Temperate	Herbaceous plant	Grassland	Managed study	Generalist herbivore	3	60	109	individuals/plot	Herbivore abundance
1	1	Anne Ebeling	anne.ebeling@uni-jena.de	Jena, Germany	50.9167ºN	11.5833ºE	2400	pure species	mixed species	2010	Diversified grasslands		herbivores	Suction sampling	Temperate	Herbaceous plant	Grassland	Managed study	Generalist herbivore	4	1	56.67	individuals/plot	Herbivore abundance
1	1	Anne Ebeling	anne.ebeling@uni-jena.de	Jena, Germany	50.9167ºN	11.5833ºE	2400	pure species	mixed species	2010	Diversified grasslands		herbivores	Suction sampling	Temperate	Herbaceous plant	Grassland	Managed study	Generalist herbivore	4	2	75.5	individuals/plot	Herbivore abundance
1	1	Anne Ebeling	anne.ebeling@uni-jena.de	Jena, Germany	50.9167ºN	11.5833ºE	2400	pure species	mixed species	2010	Diversified grasslands		herbivores	Suction sampling	Temperate	Herbaceous plant	Grassland	Managed study	Generalist herbivore	4	4	117	individuals/plot	Herbivore abundance
1	1	Anne Ebeling	anne.ebeling@uni-jena.de	Jena, Germany	50.9167ºN	11.5833ºE	2400	pure species	mixed species	2010	Diversified grasslands		herbivores	Suction sampling	Temperate	Herbaceous plant	Grassland	Managed study	Generalist herbivore	4	8	95.25	individuals/plot	Herbivore abundance
1	1	Anne Ebeling	anne.ebeling@uni-jena.de	Jena, Germany	50.9167ºN	11.5833ºE	2400	pure species	mixed species	2010	Diversified grasslands		herbivores	Suction sampling	Temperate	Herbaceous plant	Grassland	Managed study	Generalist herbivore	4	16	172.33	individuals/plot	Herbivore abundance
1	1	Anne Ebeling	anne.ebeling@uni-jena.de	Jena, Germany	50.9167ºN	11.5833ºE	2400	pure species	mixed species	2010	Diversified grasslands		herbivores	Suction sampling	Temperate	Herbaceous plant	Grassland	Managed study	Generalist herbivore	4	60	182	individuals/plot	Herbivore abundance
1	1	Anne Ebeling	anne.ebeling@uni-jena.de	Jena, Germany	50.9167ºN	11.5833ºE	2400	pure species	mixed species	2012	Diversified grasslands		herbivores	Suction sampling	Temperate	Herbaceous plant	Grassland	Managed study	Generalist herbivore	1	1	32.33	individuals/plot	Herbivore abundance
1	1	Anne Ebeling	anne.ebeling@uni-jena.de	Jena, Germany	50.9167ºN	11.5833ºE	2400	pure species	mixed species	2012	Diversified grasslands		herbivores	Suction sampling	Temperate	Herbaceous plant	Grassland	Managed study	Generalist herbivore	1	2	30	individuals/plot	Herbivore abundance
1	1	Anne Ebeling	anne.ebeling@uni-jena.de	Jena, Germany	50.9167ºN	11.5833ºE	2400	pure species	mixed species	2012	Diversified grasslands		herbivores	Suction sampling	Temperate	Herbaceous plant	Grassland	Managed study	Generalist herbivore	1	4	53	individuals/plot	Herbivore abundance
1	1	Anne Ebeling	anne.ebeling@uni-jena.de	Jena, Germany	50.9167ºN	11.5833ºE	2400	pure species	mixed species	2012	Diversified grasslands		herbivores	Suction sampling	Temperate	Herbaceous plant	Grassland	Managed study	Generalist herbivore	1	8	44	individuals/plot	Herbivore abundance
1	1	Anne Ebeling	anne.ebeling@uni-jena.de	Jena, Germany	50.9167ºN	11.5833ºE	2400	pure species	mixed species	2012	Diversified grasslands		herbivores	Suction sampling	Temperate	Herbaceous plant	Grassland	Managed study	Generalist herbivore	1	16	77.75	individuals/plot	Herbivore abundance
1	1	Anne Ebeling	anne.ebeling@uni-jena.de	Jena, Germany	50.9167ºN	11.5833ºE	2400	pure species	mixed species	2012	Diversified grasslands		herbivores	Suction sampling	Temperate	Herbaceous plant	Grassland	Managed study	Generalist herbivore	1	60	119	individuals/plot	Herbivore abundance
1	1	Anne Ebeling	anne.ebeling@uni-jena.de	Jena, Germany	50.9167ºN	11.5833ºE	2400	pure species	mixed species	2012	Diversified grasslands		herbivores	Suction sampling	Temperate	Herbaceous plant	Grassland	Managed study	Generalist herbivore	2	1	9.25	individuals/plot	Herbivore abundance
1	1	Anne Ebeling	anne.ebeling@uni-jena.de	Jena, Germany	50.9167ºN	11.5833ºE	2400	pure species	mixed species	2012	Diversified grasslands		herbivores	Suction sampling	Temperate	Herbaceous plant	Grassland	Managed study	Generalist herbivore	2	2	159	individuals/plot	Herbivore abundance
1	1	Anne Ebeling	anne.ebeling@uni-jena.de	Jena, Germany	50.9167ºN	11.5833ºE	2400	pure species	mixed species	2012	Diversified grasslands		herbivores	Suction sampling	Temperate	Herbaceous plant	Grassland	Managed study	Generalist herbivore	2	4	87.5	individuals/plot	Herbivore abundance
1	1	Anne Ebeling	anne.ebeling@uni-jena.de	Jena, Germany	50.9167ºN	11.5833ºE	2400	pure species	mixed species	2012	Diversified grasslands		herbivores	Suction sampling	Temperate	Herbaceous plant	Grassland	Managed study	Generalist herbivore	2	8	46.5	individuals/plot	Herbivore abundance
1	1	Anne Ebeling	anne.ebeling@uni-jena.de	Jena, Germany	50.9167ºN	11.5833ºE	2400	pure species	mixed species	2012	Diversified grasslands		herbivores	Suction sampling	Temperate	Herbaceous plant	Grassland	Managed study	Generalist herbivore	2	16	69	individuals/plot	Herbivore abundance
1	1	Anne Ebeling	anne.ebeling@uni-jena.de	Jena, Germany	50.9167ºN	11.5833ºE	2400	pure species	mixed species	2012	Diversified grasslands		herbivores	Suction sampling	Temperate	Herbaceous plant	Grassland	Managed study	Generalist herbivore	2	60	63	individuals/plot	Herbivore abundance
1	1	Anne Ebeling	anne.ebeling@uni-jena.de	Jena, Germany	50.9167ºN	11.5833ºE	2400	pure species	mixed species	2012	Diversified grasslands		herbivores	Suction sampling	Temperate	Herbaceous plant	Grassland	Managed study	Generalist herbivore	3	1	25.25	individuals/plot	Herbivore abundance
1	1	Anne Ebeling	anne.ebeling@uni-jena.de	Jena, Germany	50.9167ºN	11.5833ºE	2400	pure species	mixed species	2012	Diversified grasslands		herbivores	Suction sampling	Temperate	Herbaceous plant	Grassland	Managed study	Generalist herbivore	3	2	23.25	individuals/plot	Herbivore abundance
1	1	Anne Ebeling	anne.ebeling@uni-jena.de	Jena, Germany	50.9167ºN	11.5833ºE	2400	pure species	mixed species	2012	Diversified grasslands		herbivores	Suction sampling	Temperate	Herbaceous plant	Grassland	Managed study	Generalist herbivore	3	4	74.75	individuals/plot	Herbivore abundance
1	1	Anne Ebeling	anne.ebeling@uni-jena.de	Jena, Germany	50.9167ºN	11.5833ºE	2400	pure species	mixed species	2012	Diversified grasslands		herbivores	Suction sampling	Temperate	Herbaceous plant	Grassland	Managed study	Generalist herbivore	3	8	52.25	individuals/plot	Herbivore abundance
1	1	Anne Ebeling	anne.ebeling@uni-jena.de	Jena, Germany	50.9167ºN	11.5833ºE	2400	pure species	mixed species	2012	Diversified grasslands		herbivores	Suction sampling	Temperate	Herbaceous plant	Grassland	Managed study	Generalist herbivore	3	16	43.25	individuals/plot	Herbivore abundance
1	1	Anne Ebeling	anne.ebeling@uni-jena.de	Jena, Germany	50.9167ºN	11.5833ºE	2400	pure species	mixed species	2012	Diversified grasslands		herbivores	Suction sampling	Temperate	Herbaceous plant	Grassland	Managed study	Generalist herbivore	3	60	74	individuals/plot	Herbivore abundance
1	1	Anne Ebeling	anne.ebeling@uni-jena.de	Jena, Germany	50.9167ºN	11.5833ºE	2400	pure species	mixed species	2012	Diversified grasslands		herbivores	Suction sampling	Temperate	Herbaceous plant	Grassland	Managed study	Generalist herbivore	4	1	7.33	individuals/plot	Herbivore abundance
1	1	Anne Ebeling	anne.ebeling@uni-jena.de	Jena, Germany	50.9167ºN	11.5833ºE	2400	pure species	mixed species	2012	Diversified grasslands		herbivores	Suction sampling	Temperate	Herbaceous plant	Grassland	Managed study	Generalist herbivore	4	2	17.5	individuals/plot	Herbivore abundance
1	1	Anne Ebeling	anne.ebeling@uni-jena.de	Jena, Germany	50.9167ºN	11.5833ºE	2400	pure species	mixed species	2012	Diversified grasslands		herbivores	Suction sampling	Temperate	Herbaceous plant	Grassland	Managed study	Generalist herbivore	4	4	21.5	individuals/plot	Herbivore abundance
1	1	Anne Ebeling	anne.ebeling@uni-jena.de	Jena, Germany	50.9167ºN	11.5833ºE	2400	pure species	mixed species	2012	Diversified grasslands		herbivores	Suction sampling	Temperate	Herbaceous plant	Grassland	Managed study	Generalist herbivore	4	8	21.75	individuals/plot	Herbivore abundance
1	1	Anne Ebeling	anne.ebeling@uni-jena.de	Jena, Germany	50.9167ºN	11.5833ºE	2400	pure species	mixed species	2012	Diversified grasslands		herbivores	Suction sampling	Temperate	Herbaceous plant	Grassland	Managed study	Generalist herbivore	4	16	24.33	individuals/plot	Herbivore abundance
1	1	Anne Ebeling	anne.ebeling@uni-jena.de	Jena, Germany	50.9167ºN	11.5833ºE	2400	pure species	mixed species	2012	Diversified grasslands		herbivores	Suction sampling	Temperate	Herbaceous plant	Grassland	Managed study	Generalist herbivore	4	60	36	individuals/plot	Herbivore abundance
1	1	Anne Ebeling	anne.ebeling@uni-jena.de	Jena, Germany	50.9167ºN	11.5833ºE	2400	pure species	mixed species	2014	Diversified grasslands		herbivores	Suction sampling	Temperate	Herbaceous plant	Grassland	Managed study	Generalist herbivore	1	1	43.33	individuals/plot	Herbivore abundance
1	1	Anne Ebeling	anne.ebeling@uni-jena.de	Jena, Germany	50.9167ºN	11.5833ºE	2400	pure species	mixed species	2014	Diversified grasslands		herbivores	Suction sampling	Temperate	Herbaceous plant	Grassland	Managed study	Generalist herbivore	1	2	27.5	individuals/plot	Herbivore abundance
1	1	Anne Ebeling	anne.ebeling@uni-jena.de	Jena, Germany	50.9167ºN	11.5833ºE	2400	pure species	mixed species	2014	Diversified grasslands		herbivores	Suction sampling	Temperate	Herbaceous plant	Grassland	Managed study	Generalist herbivore	1	4	51.5	individuals/plot	Herbivore abundance
1	1	Anne Ebeling	anne.ebeling@uni-jena.de	Jena, Germany	50.9167ºN	11.5833ºE	2400	pure species	mixed species	2014	Diversified grasslands		herbivores	Suction sampling	Temperate	Herbaceous plant	Grassland	Managed study	Generalist herbivore	1	8	45.75	individuals/plot	Herbivore abundance
1	1	Anne Ebeling	anne.ebeling@uni-jena.de	Jena, Germany	50.9167ºN	11.5833ºE	2400	pure species	mixed species	2014	Diversified grasslands		herbivores	Suction sampling	Temperate	Herbaceous plant	Grassland	Managed study	Generalist herbivore	1	16	55.75	individuals/plot	Herbivore abundance
1	1	Anne Ebeling	anne.ebeling@uni-jena.de	Jena, Germany	50.9167ºN	11.5833ºE	2400	pure species	mixed species	2014	Diversified grasslands		herbivores	Suction sampling	Temperate	Herbaceous plant	Grassland	Managed study	Generalist herbivore	1	60	31	individuals/plot	Herbivore abundance
1	1	Anne Ebeling	anne.ebeling@uni-jena.de	Jena, Germany	50.9167ºN	11.5833ºE	2400	pure species	mixed species	2014	Diversified grasslands		herbivores	Suction sampling	Temperate	Herbaceous plant	Grassland	Managed study	Generalist herbivore	2	1	19	individuals/plot	Herbivore abundance
1	1	Anne Ebeling	anne.ebeling@uni-jena.de	Jena, Germany	50.9167ºN	11.5833ºE	2400	pure species	mixed species	2014	Diversified grasslands		herbivores	Suction sampling	Temperate	Herbaceous plant	Grassland	Managed study	Generalist herbivore	2	2	23.5	individuals/plot	Herbivore abundance
1	1	Anne Ebeling	anne.ebeling@uni-jena.de	Jena, Germany	50.9167ºN	11.5833ºE	2400	pure species	mixed species	2014	Diversified grasslands		herbivores	Suction sampling	Temperate	Herbaceous plant	Grassland	Managed study	Generalist herbivore	2	4	57.5	individuals/plot	Herbivore abundance
1	1	Anne Ebeling	anne.ebeling@uni-jena.de	Jena, Germany	50.9167ºN	11.5833ºE	2400	pure species	mixed species	2014	Diversified grasslands		herbivores	Suction sampling	Temperate	Herbaceous plant	Grassland	Managed study	Generalist herbivore	2	8	26.75	individuals/plot	Herbivore abundance
1	1	Anne Ebeling	anne.ebeling@uni-jena.de	Jena, Germany	50.9167ºN	11.5833ºE	2400	pure species	mixed species	2014	Diversified grasslands		herbivores	Suction sampling	Temperate	Herbaceous plant	Grassland	Managed study	Generalist herbivore	2	16	32.67	individuals/plot	Herbivore abundance
1	1	Anne Ebeling	anne.ebeling@uni-jena.de	Jena, Germany	50.9167ºN	11.5833ºE	2400	pure species	mixed species	2014	Diversified grasslands		herbivores	Suction sampling	Temperate	Herbaceous plant	Grassland	Managed study	Generalist herbivore	2	60	37	individuals/plot	Herbivore abundance
1	1	Anne Ebeling	anne.ebeling@uni-jena.de	Jena, Germany	50.9167ºN	11.5833ºE	2400	pure species	mixed species	2014	Diversified grasslands		herbivores	Suction sampling	Temperate	Herbaceous plant	Grassland	Managed study	Generalist herbivore	3	1	18.75	individuals/plot	Herbivore abundance
1	1	Anne Ebeling	anne.ebeling@uni-jena.de	Jena, Germany	50.9167ºN	11.5833ºE	2400	pure species	mixed species	2014	Diversified grasslands		herbivores	Suction sampling	Temperate	Herbaceous plant	Grassland	Managed study	Generalist herbivore	3	2	31.25	individuals/plot	Herbivore abundance
1	1	Anne Ebeling	anne.ebeling@uni-jena.de	Jena, Germany	50.9167ºN	11.5833ºE	2400	pure species	mixed species	2014	Diversified grasslands		herbivores	Suction sampling	Temperate	Herbaceous plant	Grassland	Managed study	Generalist herbivore	3	4	36.75	individuals/plot	Herbivore abundance
1	1	Anne Ebeling	anne.ebeling@uni-jena.de	Jena, Germany	50.9167ºN	11.5833ºE	2400	pure species	mixed species	2014	Diversified grasslands		herbivores	Suction sampling	Temperate	Herbaceous plant	Grassland	Managed study	Generalist herbivore	3	8	33.25	individuals/plot	Herbivore abundance
1	1	Anne Ebeling	anne.ebeling@uni-jena.de	Jena, Germany	50.9167ºN	11.5833ºE	2400	pure species	mixed species	2014	Diversified grasslands		herbivores	Suction sampling	Temperate	Herbaceous plant	Grassland	Managed study	Generalist herbivore	3	16	50.75	individuals/plot	Herbivore abundance
1	1	Anne Ebeling	anne.ebeling@uni-jena.de	Jena, Germany	50.9167ºN	11.5833ºE	2400	pure species	mixed species	2014	Diversified grasslands		herbivores	Suction sampling	Temperate	Herbaceous plant	Grassland	Managed study	Generalist herbivore	3	60	184	individuals/plot	Herbivore abundance
1	1	Anne Ebeling	anne.ebeling@uni-jena.de	Jena, Germany	50.9167ºN	11.5833ºE	2400	pure species	mixed species	2014	Diversified grasslands		herbivores	Suction sampling	Temperate	Herbaceous plant	Grassland	Managed study	Generalist herbivore	4	1	12.67	individuals/plot	Herbivore abundance
1	1	Anne Ebeling	anne.ebeling@uni-jena.de	Jena, Germany	50.9167ºN	11.5833ºE	2400	pure species	mixed species	2014	Diversified grasslands		herbivores	Suction sampling	Temperate	Herbaceous plant	Grassland	Managed study	Generalist herbivore	4	2	16.25	individuals/plot	Herbivore abundance
1	1	Anne Ebeling	anne.ebeling@uni-jena.de	Jena, Germany	50.9167ºN	11.5833ºE	2400	pure species	mixed species	2014	Diversified grasslands		herbivores	Suction sampling	Temperate	Herbaceous plant	Grassland	Managed study	Generalist herbivore	4	4	53.25	individuals/plot	Herbivore abundance
1	1	Anne Ebeling	anne.ebeling@uni-jena.de	Jena, Germany	50.9167ºN	11.5833ºE	2400	pure species	mixed species	2014	Diversified grasslands		herbivores	Suction sampling	Temperate	Herbaceous plant	Grassland	Managed study	Generalist herbivore	4	8	31.25	individuals/plot	Herbivore abundance
1	1	Anne Ebeling	anne.ebeling@uni-jena.de	Jena, Germany	50.9167ºN	11.5833ºE	2400	pure species	mixed species	2014	Diversified grasslands		herbivores	Suction sampling	Temperate	Herbaceous plant	Grassland	Managed study	Generalist herbivore	4	16	43	individuals/plot	Herbivore abundance
1	1	Anne Ebeling	anne.ebeling@uni-jena.de	Jena, Germany	50.9167ºN	11.5833ºE	2400	pure species	mixed species	2014	Diversified grasslands		herbivores	Suction sampling	Temperate	Herbaceous plant	Grassland	Managed study	Generalist herbivore	4	60	110	individuals/plot	Herbivore abundance
2	2	Hervé Jactel	herve.jactel@inra.fr	Corsica, region of France	42.4653ºN	9.2039ºE	25000	Maritime pine (Pinus pinaster)	Maritime pine (Pinus pinaster), Black pine (Pinus nigra laricio)	2002-2003	Mixed forest plantations		Specialist herbivore (Matsucoccus feytaudi)	Method: assessed directly on the tree (density of larvae/m²), Times: once a year	Temperate	Woody plant	Forest	Observational study	Specialist herbivore	1	1	1.32	density of larvae/m2	Herbivore abundance
2	2	Hervé Jactel	herve.jactel@inra.fr	Corsica, region of France	42.4653ºN	9.2039ºE	25000	Maritime pine (Pinus pinaster)	Maritime pine (Pinus pinaster), Black pine (Pinus nigra laricio)	2002-2003	Mixed forest plantations		Specialist herbivore (Matsucoccus feytaudi)	Method: assessed directly on the tree (density of larvae/m²), Times: once a year	Temperate	Woody plant	Forest	Observational study	Specialist herbivore	1	2	1.07	density of larvae/m2	Herbivore abundance
2	2	Hervé Jactel	herve.jactel@inra.fr	Corsica, region of France	42.4653ºN	9.2039ºE	25000	Maritime pine (Pinus pinaster)	Maritime pine (Pinus pinaster), Black pine (Pinus nigra laricio)	2002-2003	Mixed forest plantations		Specialist herbivore (Matsucoccus feytaudi)	Method: assessed directly on the tree (density of larvae/m²), Times: once a year	Temperate	Woody plant	Forest	Observational study	Specialist herbivore	2	1	1.88	density of larvae/m2	Herbivore abundance
2	2	Hervé Jactel	herve.jactel@inra.fr	Corsica, region of France	42.4653ºN	9.2039ºE	25000	Maritime pine (Pinus pinaster)	Maritime pine (Pinus pinaster), Black pine (Pinus nigra laricio)	2002-2003	Mixed forest plantations		Specialist herbivore (Matsucoccus feytaudi)	Method: assessed directly on the tree (density of larvae/m²), Times: once a year	Temperate	Woody plant	Forest	Observational study	Specialist herbivore	2	2	1.53	density of larvae/m2	Herbivore abundance
2	2	Hervé Jactel	herve.jactel@inra.fr	Corsica, region of France	42.4653ºN	9.2039ºE	25000	Maritime pine (Pinus pinaster)	Maritime pine (Pinus pinaster), Black pine (Pinus nigra laricio)	2002-2003	Mixed forest plantations		Specialist herbivore (Matsucoccus feytaudi)	Method: assessed directly on the tree (density of larvae/m²), Times: once a year	Temperate	Woody plant	Forest	Observational study	Specialist herbivore	3	1	2.53	density of larvae/m2	Herbivore abundance
2	2	Hervé Jactel	herve.jactel@inra.fr	Corsica, region of France	42.4653ºN	9.2039ºE	25000	Maritime pine (Pinus pinaster)	Maritime pine (Pinus pinaster), Black pine (Pinus nigra laricio)	2002-2003	Mixed forest plantations		Specialist herbivore (Matsucoccus feytaudi)	Method: assessed directly on the tree (density of larvae/m²), Times: once a year	Temperate	Woody plant	Forest	Observational study	Specialist herbivore	3	2	1.76	density of larvae/m2	Herbivore abundance
3	3	Nian-Feng Wan	nfwan@ecust.edu.cn	Chongming, Shanghai, China	31.7793ºN	121.2666ºE	8070	rice	rice fields with border crop (soybean)	2021	Sown field margins		herbivores (rice plant-hoppers, leaf rollers, stem borers)	Herbivores were collected directly on the rice plants	Temperate	Herbaceous plant	Non-organic cropland	Managed study	Herbivores	1	1	35.6	individuals per 100 clusters	Herbivore abundance
3	3	Nian-Feng Wan	nfwan@ecust.edu.cn	Chongming, Shanghai, China	31.7793ºN	121.2666ºE	8070	rice	rice fields with border crop (soybean)	2021	Sown field margins		herbivores (rice plant-hoppers, leaf rollers, stem borers)	Herbivores were collected directly on the rice plants	Temperate	Herbaceous plant	Non-organic cropland	Managed study	Herbivores	1	2	28.2	individuals per 100 clusters	Herbivore abundance
3	3	Nian-Feng Wan	nfwan@ecust.edu.cn	Chongming, Shanghai, China	31.7793ºN	121.2666ºE	8070	rice	rice fields with border crop (soybean)	2021	Sown field margins		herbivores (rice plant-hoppers, leaf rollers, stem borers)	Herbivores were collected directly on the rice plants	Temperate	Herbaceous plant	Non-organic cropland	Managed study	Herbivores	2	1	30.5	individuals per 100 clusters	Herbivore abundance
3	3	Nian-Feng Wan	nfwan@ecust.edu.cn	Chongming, Shanghai, China	31.7793ºN	121.2666ºE	8070	rice	rice fields with border crop (soybean)	2021	Sown field margins		herbivores (rice plant-hoppers, leaf rollers, stem borers)	Herbivores were collected directly on the rice plants	Temperate	Herbaceous plant	Non-organic cropland	Managed study	Herbivores	2	2	24.3	individuals per 100 clusters	Herbivore abundance
3	3	Nian-Feng Wan	nfwan@ecust.edu.cn	Chongming, Shanghai, China	31.7793ºN	121.2666ºE	8070	rice	rice fields with border crop (soybean)	2021	Sown field margins		herbivores (rice plant-hoppers, leaf rollers, stem borers)	Herbivores were collected directly on the rice plants	Temperate	Herbaceous plant	Non-organic cropland	Managed study	Herbivores	3	1	26.75	individuals per 100 clusters	Herbivore abundance
3	3	Nian-Feng Wan	nfwan@ecust.edu.cn	Chongming, Shanghai, China	31.7793ºN	121.2666ºE	8070	rice	rice fields with border crop (soybean)	2021	Sown field margins		herbivores (rice plant-hoppers, leaf rollers, stem borers)	Herbivores were collected directly on the rice plants	Temperate	Herbaceous plant	Non-organic cropland	Managed study	Herbivores	3	2	19.7	individuals per 100 clusters	Herbivore abundance
4	4	Nian-Feng Wan	nfwan@ecust.edu.cn	Fengxian, Shanghai, China	30.9212ºN	121.3399ºE	6877.5	rice	rice fields with border plant (Photinia frasery)	2021	Sown field margins		herbivores (rice plant-hoppers, leaf rollers, stem borers)	Herbivores were collected directly on the rice plants	Temperate	Herbaceous plant	Non-organic cropland	Managed study	Herbivores	1	1	37.1667	individuals per 100 clusters	Herbivore abundance
4	4	Nian-Feng Wan	nfwan@ecust.edu.cn	Fengxian, Shanghai, China	30.9212ºN	121.3399ºE	6877.5	rice	rice fields with border plant (Photinia frasery)	2021	Sown field margins		herbivores (rice plant-hoppers, leaf rollers, stem borers)	Herbivores were collected directly on the rice plants	Temperate	Herbaceous plant	Non-organic cropland	Managed study	Herbivores	1	2	28.1667	individuals per 100 clusters	Herbivore abundance
4	4	Nian-Feng Wan	nfwan@ecust.edu.cn	Fengxian, Shanghai, China	30.9212ºN	121.3399ºE	6877.5	rice	rice fields with border plant (Photinia frasery)	2021	Sown field margins		herbivores (rice plant-hoppers, leaf rollers, stem borers)	Herbivores were collected directly on the rice plants	Temperate	Herbaceous plant	Non-organic cropland	Managed study	Herbivores	2	1	40.9667	individuals per 100 clusters	Herbivore abundance
4	4	Nian-Feng Wan	nfwan@ecust.edu.cn	Fengxian, Shanghai, China	30.9212ºN	121.3399ºE	6877.5	rice	rice fields with border plant (Photinia frasery)	2021	Sown field margins		herbivores (rice plant-hoppers, leaf rollers, stem borers)	Herbivores were collected directly on the rice plants	Temperate	Herbaceous plant	Non-organic cropland	Managed study	Herbivores	2	2	31.7333	individuals per 100 clusters	Herbivore abundance
4	4	Nian-Feng Wan	nfwan@ecust.edu.cn	Fengxian, Shanghai, China	30.9212ºN	121.3399ºE	6877.5	rice	rice fields with border plant (Photinia frasery)	2021	Sown field margins		herbivores (rice plant-hoppers, leaf rollers, stem borers)	Herbivores were collected directly on the rice plants	Temperate	Herbaceous plant	Non-organic cropland	Managed study	Herbivores	3	1	40.0333	individuals per 100 clusters	Herbivore abundance
4	4	Nian-Feng Wan	nfwan@ecust.edu.cn	Fengxian, Shanghai, China	30.9212ºN	121.3399ºE	6877.5	rice	rice fields with border plant (Photinia frasery)	2021	Sown field margins		herbivores (rice plant-hoppers, leaf rollers, stem borers)	Herbivores were collected directly on the rice plants	Temperate	Herbaceous plant	Non-organic cropland	Managed study	Herbivores	3	2	31.0667	individuals per 100 clusters	Herbivore abundance
5	5	Jana S. Petermann	jana.petermann@sbg.ac.at	Jena, Germany	50.927054ºN	11.589237ºE	575.75	pure species	mixed species	2006	Diversified grasslands		aphids	counted on all plants	Temperate	Herbaceous plant	Grassland	Managed study	Generalist herbivore	1	2	619.7	individuals per square metre	Herbivore abundance
5	5	Jana S. Petermann	jana.petermann@sbg.ac.at	Jena, Germany	50.927054ºN	11.589237ºE	575.75	pure species	mixed species	2006	Diversified grasslands		aphids	counted on all plants	Temperate	Herbaceous plant	Grassland	Managed study	Generalist herbivore	1	3	262.865	individuals per square metre	Herbivore abundance
5	5	Jana S. Petermann	jana.petermann@sbg.ac.at	Jena, Germany	50.927054ºN	11.589237ºE	575.75	pure species	mixed species	2006	Diversified grasslands		aphids	counted on all plants	Temperate	Herbaceous plant	Grassland	Managed study	Generalist herbivore	1	4	1051.65	individuals per square metre	Herbivore abundance
5	5	Jana S. Petermann	jana.petermann@sbg.ac.at	Jena, Germany	50.927054ºN	11.589237ºE	575.75	pure species	mixed species	2006	Diversified grasslands		aphids	counted on all plants	Temperate	Herbaceous plant	Grassland	Managed study	Generalist herbivore	1	6	227.6	individuals per square metre	Herbivore abundance
5	5	Jana S. Petermann	jana.petermann@sbg.ac.at	Jena, Germany	50.927054ºN	11.589237ºE	575.75	pure species	mixed species	2006	Diversified grasslands		aphids	counted on all plants	Temperate	Herbaceous plant	Grassland	Managed study	Generalist herbivore	2	1	527.867	individuals per square metre	Herbivore abundance
5	5	Jana S. Petermann	jana.petermann@sbg.ac.at	Jena, Germany	50.927054ºN	11.589237ºE	575.75	pure species	mixed species	2006	Diversified grasslands		aphids	counted on all plants	Temperate	Herbaceous plant	Grassland	Managed study	Generalist herbivore	2	2	695.45	individuals per square metre	Herbivore abundance
5	5	Jana S. Petermann	jana.petermann@sbg.ac.at	Jena, Germany	50.927054ºN	11.589237ºE	575.75	pure species	mixed species	2006	Diversified grasslands		aphids	counted on all plants	Temperate	Herbaceous plant	Grassland	Managed study	Generalist herbivore	2	3	631.134	individuals per square metre	Herbivore abundance
5	5	Jana S. Petermann	jana.petermann@sbg.ac.at	Jena, Germany	50.927054ºN	11.589237ºE	575.75	pure species	mixed species	2006	Diversified grasslands		aphids	counted on all plants	Temperate	Herbaceous plant	Grassland	Managed study	Generalist herbivore	2	4	203.864	individuals per square metre	Herbivore abundance
5	5	Jana S. Petermann	jana.petermann@sbg.ac.at	Jena, Germany	50.927054ºN	11.589237ºE	575.75	pure species	mixed species	2006	Diversified grasslands		aphids	counted on all plants	Temperate	Herbaceous plant	Grassland	Managed study	Generalist herbivore	2	6	231.667	individuals per square metre	Herbivore abundance
5	5	Jana S. Petermann	jana.petermann@sbg.ac.at	Jena, Germany	50.927054ºN	11.589237ºE	575.75	pure species	mixed species	2006	Diversified grasslands		aphids	counted on all plants	Temperate	Herbaceous plant	Grassland	Managed study	Generalist herbivore	3	1	372.25	individuals per square metre	Herbivore abundance
5	5	Jana S. Petermann	jana.petermann@sbg.ac.at	Jena, Germany	50.927054ºN	11.589237ºE	575.75	pure species	mixed species	2006	Diversified grasslands		aphids	counted on all plants	Temperate	Herbaceous plant	Grassland	Managed study	Generalist herbivore	3	2	496.8	individuals per square metre	Herbivore abundance
5	5	Jana S. Petermann	jana.petermann@sbg.ac.at	Jena, Germany	50.927054ºN	11.589237ºE	575.75	pure species	mixed species	2006	Diversified grasslands		aphids	counted on all plants	Temperate	Herbaceous plant	Grassland	Managed study	Generalist herbivore	3	3	890.681	individuals per square metre	Herbivore abundance
5	5	Jana S. Petermann	jana.petermann@sbg.ac.at	Jena, Germany	50.927054ºN	11.589237ºE	575.75	pure species	mixed species	2006	Diversified grasslands		aphids	counted on all plants	Temperate	Herbaceous plant	Grassland	Managed study	Generalist herbivore	3	4	951.874	individuals per square metre	Herbivore abundance
5	5	Jana S. Petermann	jana.petermann@sbg.ac.at	Jena, Germany	50.927054ºN	11.589237ºE	575.75	pure species	mixed species	2006	Diversified grasslands		aphids	counted on all plants	Temperate	Herbaceous plant	Grassland	Managed study	Generalist herbivore	4	1	403.95	individuals per square metre	Herbivore abundance
5	5	Jana S. Petermann	jana.petermann@sbg.ac.at	Jena, Germany	50.927054ºN	11.589237ºE	575.75	pure species	mixed species	2006	Diversified grasslands		aphids	counted on all plants	Temperate	Herbaceous plant	Grassland	Managed study	Generalist herbivore	4	2	385.64	individuals per square metre	Herbivore abundance
5	5	Jana S. Petermann	jana.petermann@sbg.ac.at	Jena, Germany	50.927054ºN	11.589237ºE	575.75	pure species	mixed species	2006	Diversified grasslands		aphids	counted on all plants	Temperate	Herbaceous plant	Grassland	Managed study	Generalist herbivore	4	3	891.325	individuals per square metre	Herbivore abundance
5	5	Jana S. Petermann	jana.petermann@sbg.ac.at	Jena, Germany	50.927054ºN	11.589237ºE	575.75	pure species	mixed species	2006	Diversified grasslands		aphids	counted on all plants	Temperate	Herbaceous plant	Grassland	Managed study	Generalist herbivore	4	4	235.85	individuals per square metre	Herbivore abundance
5	5	Jana S. Petermann	jana.petermann@sbg.ac.at	Jena, Germany	50.927054ºN	11.589237ºE	575.75	pure species	mixed species	2006	Diversified grasslands		aphids	counted on all plants	Temperate	Herbaceous plant	Grassland	Managed study	Generalist herbivore	4	6	290.614	individuals per square metre	Herbivore abundance
7	31	Zhiwei Zhong	zhongzw822@nenu.edu.cn	Changling town, Songyuan city, Jilin Province of China	44.34ºN	123.31ºE	21600	maize (Zea mays)	maize (Zea mays) + alfalfa (Medicago sativa)	2017	Intercropping		Generalist herbivore (aphids)	Method: collected directly on the plant. Times: 3 sampling times each year	Temperate	Herbaceous plant	Non-organic cropland	Managed study	Generalist herbivore	1	1	46.33	individuals per 20 plants	Herbivore abundance
7	31	Zhiwei Zhong	zhongzw822@nenu.edu.cn	Changling town, Songyuan city, Jilin Province of China	44.34ºN	123.31ºE	21600	maize (Zea mays)	maize (Zea mays) + alfalfa (Medicago sativa)	2017	Intercropping		Generalist herbivore (aphids)	Method: collected directly on the plant. Times: 3 sampling times each year	Temperate	Herbaceous plant	Non-organic cropland	Managed study	Generalist herbivore	1	2	18	individuals per 20 plants	Herbivore abundance
7	31	Zhiwei Zhong	zhongzw822@nenu.edu.cn	Changling town, Songyuan city, Jilin Province of China	44.34ºN	123.31ºE	21600	maize (Zea mays)	maize (Zea mays) + alfalfa (Medicago sativa)	2017	Intercropping		Generalist herbivore (aphids)	Method: collected directly on the plant. Times: 3 sampling times each year	Temperate	Herbaceous plant	Non-organic cropland	Managed study	Generalist herbivore	2	1	71	individuals per 20 plants	Herbivore abundance
7	31	Zhiwei Zhong	zhongzw822@nenu.edu.cn	Changling town, Songyuan city, Jilin Province of China	44.34ºN	123.31ºE	21600	maize (Zea mays)	maize (Zea mays) + alfalfa (Medicago sativa)	2017	Intercropping		Generalist herbivore (aphids)	Method: collected directly on the plant. Times: 3 sampling times each year	Temperate	Herbaceous plant	Non-organic cropland	Managed study	Generalist herbivore	2	2	26	individuals per 20 plants	Herbivore abundance
7	31	Zhiwei Zhong	zhongzw822@nenu.edu.cn	Changling town, Songyuan city, Jilin Province of China	44.34ºN	123.31ºE	21600	maize (Zea mays)	maize (Zea mays) + alfalfa (Medicago sativa)	2017	Intercropping		Generalist herbivore (aphids)	Method: collected directly on the plant. Times: 3 sampling times each year	Temperate	Herbaceous plant	Non-organic cropland	Managed study	Generalist herbivore	3	1	34.67	individuals per 20 plants	Herbivore abundance
7	31	Zhiwei Zhong	zhongzw822@nenu.edu.cn	Changling town, Songyuan city, Jilin Province of China	44.34ºN	123.31ºE	21600	maize (Zea mays)	maize (Zea mays) + alfalfa (Medicago sativa)	2017	Intercropping		Generalist herbivore (aphids)	Method: collected directly on the plant. Times: 3 sampling times each year	Temperate	Herbaceous plant	Non-organic cropland	Managed study	Generalist herbivore	3	2	37	individuals per 20 plants	Herbivore abundance
8	32	Zhiwei Zhong	zhongzw822@nenu.edu.cn	Changling town, Songyuan city, Jilin Province of China	44.45ºN	123.45ºE	21600	maize (Zea mays)	maize (Zea mays) + alfalfa (Medicago sativa)	2017	Intercropping		Generalist herbivore (aphids)	Method: collected directly on the plant. Times: 3 sampling times each year	Temperate	Herbaceous plant	Non-organic cropland	Managed study	Generalist herbivore	1	1	23.33	individuals per 20 plants	Herbivore abundance
8	32	Zhiwei Zhong	zhongzw822@nenu.edu.cn	Changling town, Songyuan city, Jilin Province of China	44.45ºN	123.45ºE	21600	maize (Zea mays)	maize (Zea mays) + alfalfa (Medicago sativa)	2017	Intercropping		Generalist herbivore (aphids)	Method: collected directly on the plant. Times: 3 sampling times each year	Temperate	Herbaceous plant	Non-organic cropland	Managed study	Generalist herbivore	1	2	21	individuals per 20 plants	Herbivore abundance
8	32	Zhiwei Zhong	zhongzw822@nenu.edu.cn	Changling town, Songyuan city, Jilin Province of China	44.45ºN	123.45ºE	21600	maize (Zea mays)	maize (Zea mays) + alfalfa (Medicago sativa)	2017	Intercropping		Generalist herbivore (aphids)	Method: collected directly on the plant. Times: 3 sampling times each year	Temperate	Herbaceous plant	Non-organic cropland	Managed study	Generalist herbivore	2	1	55.67	individuals per 20 plants	Herbivore abundance
8	32	Zhiwei Zhong	zhongzw822@nenu.edu.cn	Changling town, Songyuan city, Jilin Province of China	44.45ºN	123.45ºE	21600	maize (Zea mays)	maize (Zea mays) + alfalfa (Medicago sativa)	2017	Intercropping		Generalist herbivore (aphids)	Method: collected directly on the plant. Times: 3 sampling times each year	Temperate	Herbaceous plant	Non-organic cropland	Managed study	Generalist herbivore	2	2	35	individuals per 20 plants	Herbivore abundance
8	32	Zhiwei Zhong	zhongzw822@nenu.edu.cn	Changling town, Songyuan city, Jilin Province of China	44.45ºN	123.45ºE	21600	maize (Zea mays)	maize (Zea mays) + alfalfa (Medicago sativa)	2017	Intercropping		Generalist herbivore (aphids)	Method: collected directly on the plant. Times: 3 sampling times each year	Temperate	Herbaceous plant	Non-organic cropland	Managed study	Generalist herbivore	3	1	62.33	individuals per 20 plants	Herbivore abundance
8	32	Zhiwei Zhong	zhongzw822@nenu.edu.cn	Changling town, Songyuan city, Jilin Province of China	44.45ºN	123.45ºE	21600	maize (Zea mays)	maize (Zea mays) + alfalfa (Medicago sativa)	2017	Intercropping		Generalist herbivore (aphids)	Method: collected directly on the plant. Times: 3 sampling times each year	Temperate	Herbaceous plant	Non-organic cropland	Managed study	Generalist herbivore	3	2	44	individuals per 20 plants	Herbivore abundance
9	33	Zhiwei Zhong	zhongzw822@nenu.edu.cn	Gongzhuling town, Changchun city, China	43.41ºN	124.26ºE	14400	maize (Zea mays)	maize (Zea mays) + peanut (Arachis hypogaea)	2019	Intercropping		Generalist herbivore (aphids)	Method: collected directly on the plant. Times: 3 sampling times each year	Temperate	Herbaceous plant	Non-organic cropland	Managed study	Generalist herbivore	1	1	51	individuals per 20 plants	Herbivore abundance
9	33	Zhiwei Zhong	zhongzw822@nenu.edu.cn	Gongzhuling town, Changchun city, China	43.41ºN	124.26ºE	14400	maize (Zea mays)	maize (Zea mays) + peanut (Arachis hypogaea)	2019	Intercropping		Generalist herbivore (aphids)	Method: collected directly on the plant. Times: 3 sampling times each year	Temperate	Herbaceous plant	Non-organic cropland	Managed study	Generalist herbivore	1	2	34	individuals per 20 plants	Herbivore abundance
9	33	Zhiwei Zhong	zhongzw822@nenu.edu.cn	Gongzhuling town, Changchun city, China	43.41ºN	124.26ºE	14400	maize (Zea mays)	maize (Zea mays) + peanut (Arachis hypogaea)	2019	Intercropping		Generalist herbivore (aphids)	Method: collected directly on the plant. Times: 3 sampling times each year	Temperate	Herbaceous plant	Non-organic cropland	Managed study	Generalist herbivore	2	1	84	individuals per 20 plants	Herbivore abundance
9	33	Zhiwei Zhong	zhongzw822@nenu.edu.cn	Gongzhuling town, Changchun city, China	43.41ºN	124.26ºE	14400	maize (Zea mays)	maize (Zea mays) + peanut (Arachis hypogaea)	2019	Intercropping		Generalist herbivore (aphids)	Method: collected directly on the plant. Times: 3 sampling times each year	Temperate	Herbaceous plant	Non-organic cropland	Managed study	Generalist herbivore	2	2	29	individuals per 20 plants	Herbivore abundance
9	33	Zhiwei Zhong	zhongzw822@nenu.edu.cn	Gongzhuling town, Changchun city, China	43.41ºN	124.26ºE	14400	maize (Zea mays)	maize (Zea mays) + peanut (Arachis hypogaea)	2019	Intercropping		Generalist herbivore (aphids)	Method: collected directly on the plant. Times: 3 sampling times each year	Temperate	Herbaceous plant	Non-organic cropland	Managed study	Generalist herbivore	3	1	65.67	individuals per 20 plants	Herbivore abundance
9	33	Zhiwei Zhong	zhongzw822@nenu.edu.cn	Gongzhuling town, Changchun city, China	43.41ºN	124.26ºE	14400	maize (Zea mays)	maize (Zea mays) + peanut (Arachis hypogaea)	2019	Intercropping		Generalist herbivore (aphids)	Method: collected directly on the plant. Times: 3 sampling times each year	Temperate	Herbaceous plant	Non-organic cropland	Managed study	Generalist herbivore	3	2	17	individuals per 20 plants	Herbivore abundance
10	34	Zhiwei Zhong	zhongzw822@nenu.edu.cn	Gongzhuling town, Changchun city, China	43.11ºN	124.02ºE	14400	maize (Zea mays)	maize (Zea mays) + peanut (Arachis hypogaea)	2019	Intercropping		Generalist herbivore (aphids)	Method: collected directly on the plant. Times: 3 sampling times each year	Temperate	Herbaceous plant	Non-organic cropland	Managed study	Generalist herbivore	1	1	36.33	individuals per 20 plants	Herbivore abundance
10	34	Zhiwei Zhong	zhongzw822@nenu.edu.cn	Gongzhuling town, Changchun city, China	43.11ºN	124.02ºE	14400	maize (Zea mays)	maize (Zea mays) + peanut (Arachis hypogaea)	2019	Intercropping		Generalist herbivore (aphids)	Method: collected directly on the plant. Times: 3 sampling times each year	Temperate	Herbaceous plant	Non-organic cropland	Managed study	Generalist herbivore	1	2	19	individuals per 20 plants	Herbivore abundance
10	34	Zhiwei Zhong	zhongzw822@nenu.edu.cn	Gongzhuling town, Changchun city, China	43.11ºN	124.02ºE	14400	maize (Zea mays)	maize (Zea mays) + peanut (Arachis hypogaea)	2019	Intercropping		Generalist herbivore (aphids)	Method: collected directly on the plant. Times: 3 sampling times each year	Temperate	Herbaceous plant	Non-organic cropland	Managed study	Generalist herbivore	2	1	82	individuals per 20 plants	Herbivore abundance
10	34	Zhiwei Zhong	zhongzw822@nenu.edu.cn	Gongzhuling town, Changchun city, China	43.11ºN	124.02ºE	14400	maize (Zea mays)	maize (Zea mays) + peanut (Arachis hypogaea)	2019	Intercropping		Generalist herbivore (aphids)	Method: collected directly on the plant. Times: 3 sampling times each year	Temperate	Herbaceous plant	Non-organic cropland	Managed study	Generalist herbivore	2	2	26	individuals per 20 plants	Herbivore abundance
10	34	Zhiwei Zhong	zhongzw822@nenu.edu.cn	Gongzhuling town, Changchun city, China	43.11ºN	124.02ºE	14400	maize (Zea mays)	maize (Zea mays) + peanut (Arachis hypogaea)	2019	Intercropping		Generalist herbivore (aphids)	Method: collected directly on the plant. Times: 3 sampling times each year	Temperate	Herbaceous plant	Non-organic cropland	Managed study	Generalist herbivore	3	1	67	individuals per 20 plants	Herbivore abundance
10	34	Zhiwei Zhong	zhongzw822@nenu.edu.cn	Gongzhuling town, Changchun city, China	43.11ºN	124.02ºE	14400	maize (Zea mays)	maize (Zea mays) + peanut (Arachis hypogaea)	2019	Intercropping		Generalist herbivore (aphids)	Method: collected directly on the plant. Times: 3 sampling times each year	Temperate	Herbaceous plant	Non-organic cropland	Managed study	Generalist herbivore	3	2	29	individuals per 20 plants	Herbivore abundance
11	35	Zhiwei Zhong	zhongzw822@nenu.edu.cn	Songyuan city, Jilin Province, China	44.12ºN	123.11ºE	60	pure species	mixed species	2014	Diversified grasslands		grasshopper	sweep nets/one time per year	Temperate	Herbaceous plant	Grassland	Observational study	Specialist herbivore	1	5	8	individuals/plot	Herbivore abundance
11	35	Zhiwei Zhong	zhongzw822@nenu.edu.cn	Songyuan city, Jilin Province, China	44.12ºN	123.11ºE	60	pure species	mixed species	2014	Diversified grasslands		grasshopper	sweep nets/one time per year	Temperate	Herbaceous plant	Grassland	Observational study	Specialist herbivore	1	6	17	individuals/plot	Herbivore abundance
11	35	Zhiwei Zhong	zhongzw822@nenu.edu.cn	Songyuan city, Jilin Province, China	44.12ºN	123.11ºE	60	pure species	mixed species	2014	Diversified grasslands		grasshopper	sweep nets/one time per year	Temperate	Herbaceous plant	Grassland	Observational study	Specialist herbivore	1	9	19	individuals/plot	Herbivore abundance
11	35	Zhiwei Zhong	zhongzw822@nenu.edu.cn	Songyuan city, Jilin Province, China	44.12ºN	123.11ºE	60	pure species	mixed species	2014	Diversified grasslands		grasshopper	sweep nets/one time per year	Temperate	Herbaceous plant	Grassland	Observational study	Specialist herbivore	1	11	13	individuals/plot	Herbivore abundance
11	35	Zhiwei Zhong	zhongzw822@nenu.edu.cn	Songyuan city, Jilin Province, China	44.12ºN	123.11ºE	60	pure species	mixed species	2014	Diversified grasslands		grasshopper	sweep nets/one time per year	Temperate	Herbaceous plant	Grassland	Observational study	Specialist herbivore	1	8	9	individuals/plot	Herbivore abundance
11	35	Zhiwei Zhong	zhongzw822@nenu.edu.cn	Songyuan city, Jilin Province, China	44.12ºN	123.11ºE	60	pure species	mixed species	2014	Diversified grasslands		grasshopper	sweep nets/one time per year	Temperate	Herbaceous plant	Grassland	Observational study	Specialist herbivore	1	10	19	individuals/plot	Herbivore abundance
11	35	Zhiwei Zhong	zhongzw822@nenu.edu.cn	Songyuan city, Jilin Province, China	44.12ºN	123.11ºE	60	pure species	mixed species	2014	Diversified grasslands		grasshopper	sweep nets/one time per year	Temperate	Herbaceous plant	Grassland	Observational study	Specialist herbivore	1	7	21	individuals/plot	Herbivore abundance
11	35	Zhiwei Zhong	zhongzw822@nenu.edu.cn	Songyuan city, Jilin Province, China	44.12ºN	123.11ºE	60	pure species	mixed species	2014	Diversified grasslands		grasshopper	sweep nets/one time per year	Temperate	Herbaceous plant	Grassland	Observational study	Specialist herbivore	1	8	14	individuals/plot	Herbivore abundance
11	35	Zhiwei Zhong	zhongzw822@nenu.edu.cn	Songyuan city, Jilin Province, China	44.12ºN	123.11ºE	60	pure species	mixed species	2014	Diversified grasslands		grasshopper	sweep nets/one time per year	Temperate	Herbaceous plant	Grassland	Observational study	Specialist herbivore	1	6	16	individuals/plot	Herbivore abundance
11	35	Zhiwei Zhong	zhongzw822@nenu.edu.cn	Songyuan city, Jilin Province, China	44.12ºN	123.11ºE	60	pure species	mixed species	2014	Diversified grasslands		grasshopper	sweep nets/one time per year	Temperate	Herbaceous plant	Grassland	Observational study	Specialist herbivore	1	6	10	individuals/plot	Herbivore abundance
11	35	Zhiwei Zhong	zhongzw822@nenu.edu.cn	Songyuan city, Jilin Province, China	44.12ºN	123.11ºE	60	pure species	mixed species	2014	Diversified grasslands		grasshopper	sweep nets/one time per year	Temperate	Herbaceous plant	Grassland	Observational study	Specialist herbivore	1	10	15	individuals/plot	Herbivore abundance
11	35	Zhiwei Zhong	zhongzw822@nenu.edu.cn	Songyuan city, Jilin Province, China	44.12ºN	123.11ºE	60	pure species	mixed species	2014	Diversified grasslands		grasshopper	sweep nets/one time per year	Temperate	Herbaceous plant	Grassland	Observational study	Specialist herbivore	1	7	12	individuals/plot	Herbivore abundance
11	35	Zhiwei Zhong	zhongzw822@nenu.edu.cn	Songyuan city, Jilin Province, China	44.12ºN	123.11ºE	60	pure species	mixed species	2014	Diversified grasslands		grasshopper	sweep nets/one time per year	Temperate	Herbaceous plant	Grassland	Observational study	Specialist herbivore	1	7	9	individuals/plot	Herbivore abundance
11	35	Zhiwei Zhong	zhongzw822@nenu.edu.cn	Songyuan city, Jilin Province, China	44.12ºN	123.11ºE	60	pure species	mixed species	2014	Diversified grasslands		grasshopper	sweep nets/one time per year	Temperate	Herbaceous plant	Grassland	Observational study	Specialist herbivore	1	10	14	individuals/plot	Herbivore abundance
11	35	Zhiwei Zhong	zhongzw822@nenu.edu.cn	Songyuan city, Jilin Province, China	44.12ºN	123.11ºE	60	pure species	mixed species	2014	Diversified grasslands		grasshopper	sweep nets/one time per year	Temperate	Herbaceous plant	Grassland	Observational study	Specialist herbivore	1	9	18	individuals/plot	Herbivore abundance
12	36	Sarwan Kumar	sarwanent@pau.edu	Ludhiana, State-Punjab, India	30.9ºN	75.85ºE	240	Indian Mustard (Brassica juncea L. (Czern.)	Indian mustard (Brassica juncea L. (Czern.)+linseed/flaxseed (Linum usitatissimum L.)	2007-2008	Intercropping		Specialist herbivore (Lipaphis erysimi)	Sampled directly on the plant. Times: 10 sampling times each year	Temperate	Herbaceous plant	Organic cropland	Managed study	Specialist herbivore	1	1	82.5	individuals per 10 cm central twig per 15 plants	Herbivore abundance
12	36	Sarwan Kumar	sarwanent@pau.edu	Ludhiana, State-Punjab, India	30.9ºN	75.85ºE	240	Indian Mustard (Brassica juncea L. (Czern.)	Indian mustard (Brassica juncea L. (Czern.)+linseed/flaxseed (Linum usitatissimum L.)	2007-2008	Intercropping		Specialist herbivore (Lipaphis erysimi)	Sampled directly on the plant. Times: 10 sampling times each year	Temperate	Herbaceous plant	Organic cropland	Managed study	Specialist herbivore	1	2	54.2	individuals per 10 cm central twig per 15 plants	Herbivore abundance
12	36	Sarwan Kumar	sarwanent@pau.edu	Ludhiana, State-Punjab, India	30.9ºN	75.85ºE	240	Indian Mustard (Brassica juncea L. (Czern.)	Indian mustard (Brassica juncea L. (Czern.)+linseed/flaxseed (Linum usitatissimum L.)	2007-2008	Intercropping		Specialist herbivore (Lipaphis erysimi)	Sampled directly on the plant. Times: 10 sampling times each year	Temperate	Herbaceous plant	Organic cropland	Managed study	Specialist herbivore	2	1	78.6	individuals per 10 cm central twig per 15 plants	Herbivore abundance
12	36	Sarwan Kumar	sarwanent@pau.edu	Ludhiana, State-Punjab, India	30.9ºN	75.85ºE	240	Indian Mustard (Brassica juncea L. (Czern.)	Indian mustard (Brassica juncea L. (Czern.)+linseed/flaxseed (Linum usitatissimum L.)	2007-2008	Intercropping		Specialist herbivore (Lipaphis erysimi)	Sampled directly on the plant. Times: 10 sampling times each year	Temperate	Herbaceous plant	Organic cropland	Managed study	Specialist herbivore	2	2	47.3	individuals per 10 cm central twig per 15 plants	Herbivore abundance
12	36	Sarwan Kumar	sarwanent@pau.edu	Ludhiana, State-Punjab, India	30.9ºN	75.85ºE	240	Indian Mustard (Brassica juncea L. (Czern.)	Indian mustard (Brassica juncea L. (Czern.)+linseed/flaxseed (Linum usitatissimum L.)	2007-2008	Intercropping		Specialist herbivore (Lipaphis erysimi)	Sampled directly on the plant. Times: 10 sampling times each year	Temperate	Herbaceous plant	Organic cropland	Managed study	Specialist herbivore	3	1	98	individuals per 10 cm central twig per 15 plants	Herbivore abundance
12	36	Sarwan Kumar	sarwanent@pau.edu	Ludhiana, State-Punjab, India	30.9ºN	75.85ºE	240	Indian Mustard (Brassica juncea L. (Czern.)	Indian mustard (Brassica juncea L. (Czern.)+linseed/flaxseed (Linum usitatissimum L.)	2007-2008	Intercropping		Specialist herbivore (Lipaphis erysimi)	Sampled directly on the plant. Times: 10 sampling times each year	Temperate	Herbaceous plant	Organic cropland	Managed study	Specialist herbivore	3	2	58.3	individuals per 10 cm central twig per 15 plants	Herbivore abundance
12	36	Sarwan Kumar	sarwanent@pau.edu	Ludhiana, State-Punjab, India	30.9ºN	75.85ºE	240	Indian Mustard (Brassica juncea L. (Czern.)	Indian mustard (Brassica juncea L. (Czern.)+linseed/flaxseed (Linum usitatissimum L.)	2008-2009	Intercropping		Specialist herbivore (Lipaphis erysimi)	Sampled directly on the plant. Times: 10 sampling times each year	Temperate	Herbaceous plant	Organic cropland	Managed study	Specialist herbivore	1	1	70.2	individuals per 10 cm central twig per 15 plants	Herbivore abundance
12	36	Sarwan Kumar	sarwanent@pau.edu	Ludhiana, State-Punjab, India	30.9ºN	75.85ºE	240	Indian Mustard (Brassica juncea L. (Czern.)	Indian mustard (Brassica juncea L. (Czern.)+linseed/flaxseed (Linum usitatissimum L.)	2008-2009	Intercropping		Specialist herbivore (Lipaphis erysimi)	Sampled directly on the plant. Times: 10 sampling times each year	Temperate	Herbaceous plant	Organic cropland	Managed study	Specialist herbivore	1	2	34.4	individuals per 10 cm central twig per 15 plants	Herbivore abundance
12	36	Sarwan Kumar	sarwanent@pau.edu	Ludhiana, State-Punjab, India	30.9ºN	75.85ºE	240	Indian Mustard (Brassica juncea L. (Czern.)	Indian mustard (Brassica juncea L. (Czern.)+linseed/flaxseed (Linum usitatissimum L.)	2008-2009	Intercropping		Specialist herbivore (Lipaphis erysimi)	Sampled directly on the plant. Times: 10 sampling times each year	Temperate	Herbaceous plant	Organic cropland	Managed study	Specialist herbivore	2	1	56.6	individuals per 10 cm central twig per 15 plants	Herbivore abundance
12	36	Sarwan Kumar	sarwanent@pau.edu	Ludhiana, State-Punjab, India	30.9ºN	75.85ºE	240	Indian Mustard (Brassica juncea L. (Czern.)	Indian mustard (Brassica juncea L. (Czern.)+linseed/flaxseed (Linum usitatissimum L.)	2008-2009	Intercropping		Specialist herbivore (Lipaphis erysimi)	Sampled directly on the plant. Times: 10 sampling times each year	Temperate	Herbaceous plant	Organic cropland	Managed study	Specialist herbivore	2	2	32.2	individuals per 10 cm central twig per 15 plants	Herbivore abundance
12	36	Sarwan Kumar	sarwanent@pau.edu	Ludhiana, State-Punjab, India	30.9ºN	75.85ºE	240	Indian Mustard (Brassica juncea L. (Czern.)	Indian mustard (Brassica juncea L. (Czern.)+linseed/flaxseed (Linum usitatissimum L.)	2008-2009	Intercropping		Specialist herbivore (Lipaphis erysimi)	Sampled directly on the plant. Times: 10 sampling times each year	Temperate	Herbaceous plant	Organic cropland	Managed study	Specialist herbivore	3	1	76.4	individuals per 10 cm central twig per 15 plants	Herbivore abundance
12	36	Sarwan Kumar	sarwanent@pau.edu	Ludhiana, State-Punjab, India	30.9ºN	75.85ºE	240	Indian Mustard (Brassica juncea L. (Czern.)	Indian mustard (Brassica juncea L. (Czern.)+linseed/flaxseed (Linum usitatissimum L.)	2008-2009	Intercropping		Specialist herbivore (Lipaphis erysimi)	Sampled directly on the plant. Times: 10 sampling times each year	Temperate	Herbaceous plant	Organic cropland	Managed study	Specialist herbivore	3	2	36.1	individuals per 10 cm central twig per 15 plants	Herbivore abundance
12	36	Sarwan Kumar	sarwanent@pau.edu	Ludhiana, State-Punjab, India	30.9ºN	75.85ºE	240	Indian Mustard (Brassica juncea L. (Czern.)	Indian mustard (Brassica juncea L. (Czern.)+linseed/flaxseed (Linum usitatissimum L.)	2007-2008	Intercropping		Specialist herbivore (Lipaphis erysimi)	Sampled directly on the plant. Times: 10 sampling times each year	Temperate	Herbaceous plant	Organic cropland	Managed study	Specialist herbivore	1	1	82.5	individuals per 10 cm central twig per 15 plants	Herbivore abundance
12	36	Sarwan Kumar	sarwanent@pau.edu	Ludhiana, State-Punjab, India	30.9ºN	75.85ºE	240	Indian Mustard (Brassica juncea L. (Czern.)	Indian mustard (Brassica juncea L. (Czern.)+linseed/flaxseed (Linum usitatissimum L.)	2007-2008	Intercropping		Specialist herbivore (Lipaphis erysimi)	Sampled directly on the plant. Times: 10 sampling times each year	Temperate	Herbaceous plant	Organic cropland	Managed study	Specialist herbivore	1	2	54.2	individuals per 10 cm central twig per 15 plants	Herbivore abundance
12	36	Sarwan Kumar	sarwanent@pau.edu	Ludhiana, State-Punjab, India	30.9ºN	75.85ºE	240	Indian Mustard (Brassica juncea L. (Czern.)	Indian mustard (Brassica juncea L. (Czern.)+linseed/flaxseed (Linum usitatissimum L.)	2007-2008	Intercropping		Specialist herbivore (Lipaphis erysimi)	Sampled directly on the plant. Times: 10 sampling times each year	Temperate	Herbaceous plant	Organic cropland	Managed study	Specialist herbivore	2	1	78.6	individuals per 10 cm central twig per 15 plants	Herbivore abundance
12	36	Sarwan Kumar	sarwanent@pau.edu	Ludhiana, State-Punjab, India	30.9ºN	75.85ºE	240	Indian Mustard (Brassica juncea L. (Czern.)	Indian mustard (Brassica juncea L. (Czern.)+linseed/flaxseed (Linum usitatissimum L.)	2007-2008	Intercropping		Specialist herbivore (Lipaphis erysimi)	Sampled directly on the plant. Times: 10 sampling times each year	Temperate	Herbaceous plant	Organic cropland	Managed study	Specialist herbivore	2	2	47.3	individuals per 10 cm central twig per 15 plants	Herbivore abundance
12	36	Sarwan Kumar	sarwanent@pau.edu	Ludhiana, State-Punjab, India	30.9ºN	75.85ºE	240	Indian Mustard (Brassica juncea L. (Czern.)	Indian mustard (Brassica juncea L. (Czern.)+linseed/flaxseed (Linum usitatissimum L.)	2007-2008	Intercropping		Specialist herbivore (Lipaphis erysimi)	Sampled directly on the plant. Times: 10 sampling times each year	Temperate	Herbaceous plant	Organic cropland	Managed study	Specialist herbivore	3	1	98	individuals per 10 cm central twig per 15 plants	Herbivore abundance
12	36	Sarwan Kumar	sarwanent@pau.edu	Ludhiana, State-Punjab, India	30.9ºN	75.85ºE	240	Indian Mustard (Brassica juncea L. (Czern.)	Indian mustard (Brassica juncea L. (Czern.)+linseed/flaxseed (Linum usitatissimum L.)	2007-2008	Intercropping		Specialist herbivore (Lipaphis erysimi)	Sampled directly on the plant. Times: 10 sampling times each year	Temperate	Herbaceous plant	Organic cropland	Managed study	Specialist herbivore	3	2	58.3	individuals per 10 cm central twig per 15 plants	Herbivore abundance
12	36	Sarwan Kumar	sarwanent@pau.edu	Ludhiana, State-Punjab, India	30.9ºN	75.85ºE	240	Indian Mustard (Brassica juncea L. (Czern.)	Indian mustard (Brassica juncea L. (Czern.)+linseed/flaxseed (Linum usitatissimum L.)	2008-2009	Intercropping		Specialist herbivore (Lipaphis erysimi)	Sampled directly on the plant. Times: 10 sampling times each year	Temperate	Herbaceous plant	Organic cropland	Managed study	Specialist herbivore	1	1	70.2	individuals per 10 cm central twig per 15 plants	Herbivore abundance
12	36	Sarwan Kumar	sarwanent@pau.edu	Ludhiana, State-Punjab, India	30.9ºN	75.85ºE	240	Indian Mustard (Brassica juncea L. (Czern.)	Indian mustard (Brassica juncea L. (Czern.)+linseed/flaxseed (Linum usitatissimum L.)	2008-2009	Intercropping		Specialist herbivore (Lipaphis erysimi)	Sampled directly on the plant. Times: 10 sampling times each year	Temperate	Herbaceous plant	Organic cropland	Managed study	Specialist herbivore	1	2	34.4	individuals per 10 cm central twig per 15 plants	Herbivore abundance
12	36	Sarwan Kumar	sarwanent@pau.edu	Ludhiana, State-Punjab, India	30.9ºN	75.85ºE	240	Indian Mustard (Brassica juncea L. (Czern.)	Indian mustard (Brassica juncea L. (Czern.)+linseed/flaxseed (Linum usitatissimum L.)	2008-2009	Intercropping		Specialist herbivore (Lipaphis erysimi)	Sampled directly on the plant. Times: 10 sampling times each year	Temperate	Herbaceous plant	Organic cropland	Managed study	Specialist herbivore	2	1	56.6	individuals per 10 cm central twig per 15 plants	Herbivore abundance
12	36	Sarwan Kumar	sarwanent@pau.edu	Ludhiana, State-Punjab, India	30.9ºN	75.85ºE	240	Indian Mustard (Brassica juncea L. (Czern.)	Indian mustard (Brassica juncea L. (Czern.)+linseed/flaxseed (Linum usitatissimum L.)	2008-2009	Intercropping		Specialist herbivore (Lipaphis erysimi)	Sampled directly on the plant. Times: 10 sampling times each year	Temperate	Herbaceous plant	Organic cropland	Managed study	Specialist herbivore	2	2	32.2	individuals per 10 cm central twig per 15 plants	Herbivore abundance
12	36	Sarwan Kumar	sarwanent@pau.edu	Ludhiana, State-Punjab, India	30.9ºN	75.85ºE	240	Indian Mustard (Brassica juncea L. (Czern.)	Indian mustard (Brassica juncea L. (Czern.)+linseed/flaxseed (Linum usitatissimum L.)	2008-2009	Intercropping		Specialist herbivore (Lipaphis erysimi)	Sampled directly on the plant. Times: 10 sampling times each year	Temperate	Herbaceous plant	Organic cropland	Managed study	Specialist herbivore	3	1	76.4	individuals per 10 cm central twig per 15 plants	Herbivore abundance
12	36	Sarwan Kumar	sarwanent@pau.edu	Ludhiana, State-Punjab, India	30.9ºN	75.85ºE	240	Indian Mustard (Brassica juncea L. (Czern.)	Indian mustard (Brassica juncea L. (Czern.)+linseed/flaxseed (Linum usitatissimum L.)	2008-2009	Intercropping		Specialist herbivore (Lipaphis erysimi)	Sampled directly on the plant. Times: 10 sampling times each year	Temperate	Herbaceous plant	Organic cropland	Managed study	Specialist herbivore	3	2	36.1	individuals per 10 cm central twig per 15 plants	Herbivore abundance
13	1	Andreas Schuldt	andreas.schuldt@forst.uni-goettingen.de	Jena, Germany	50.9167ºN	11.5833ºE	1127	pure species	mixed species	2014	Diversified grasslands		herbivores	pitfall traps and suction sampling	Temperate	Herbaceous plant	Grassland	Managed study	Generalist herbivore	1	1	80.8333	individuals/plot	Herbivore abundance
13	1	Andreas Schuldt	andreas.schuldt@forst.uni-goettingen.de	Jena, Germany	50.9167ºN	11.5833ºE	1127	pure species	mixed species	2014	Diversified grasslands		herbivores	pitfall traps and suction sampling	Temperate	Herbaceous plant	Grassland	Managed study	Generalist herbivore	1	2	72.4	individuals/plot	Herbivore abundance
13	1	Andreas Schuldt	andreas.schuldt@forst.uni-goettingen.de	Jena, Germany	50.9167ºN	11.5833ºE	1127	pure species	mixed species	2014	Diversified grasslands		herbivores	pitfall traps and suction sampling	Temperate	Herbaceous plant	Grassland	Managed study	Generalist herbivore	1	3	72.125	individuals/plot	Herbivore abundance
13	1	Andreas Schuldt	andreas.schuldt@forst.uni-goettingen.de	Jena, Germany	50.9167ºN	11.5833ºE	1127	pure species	mixed species	2014	Diversified grasslands		herbivores	pitfall traps and suction sampling	Temperate	Herbaceous plant	Grassland	Managed study	Generalist herbivore	1	4	71.3333	individuals/plot	Herbivore abundance
13	1	Andreas Schuldt	andreas.schuldt@forst.uni-goettingen.de	Jena, Germany	50.9167ºN	11.5833ºE	1127	pure species	mixed species	2014	Diversified grasslands		herbivores	pitfall traps and suction sampling	Temperate	Herbaceous plant	Grassland	Managed study	Generalist herbivore	1	8	83	individuals/plot	Herbivore abundance
13	1	Andreas Schuldt	andreas.schuldt@forst.uni-goettingen.de	Jena, Germany	50.9167ºN	11.5833ºE	1127	pure species	mixed species	2014	Diversified grasslands		herbivores	pitfall traps and suction sampling	Temperate	Herbaceous plant	Grassland	Managed study	Generalist herbivore	2	1	52.8	individuals/plot	Herbivore abundance
13	1	Andreas Schuldt	andreas.schuldt@forst.uni-goettingen.de	Jena, Germany	50.9167ºN	11.5833ºE	1127	pure species	mixed species	2014	Diversified grasslands		herbivores	pitfall traps and suction sampling	Temperate	Herbaceous plant	Grassland	Managed study	Generalist herbivore	2	2	68.3636	individuals/plot	Herbivore abundance
13	1	Andreas Schuldt	andreas.schuldt@forst.uni-goettingen.de	Jena, Germany	50.9167ºN	11.5833ºE	1127	pure species	mixed species	2014	Diversified grasslands		herbivores	pitfall traps and suction sampling	Temperate	Herbaceous plant	Grassland	Managed study	Generalist herbivore	2	3	45.375	individuals/plot	Herbivore abundance
13	1	Andreas Schuldt	andreas.schuldt@forst.uni-goettingen.de	Jena, Germany	50.9167ºN	11.5833ºE	1127	pure species	mixed species	2014	Diversified grasslands		herbivores	pitfall traps and suction sampling	Temperate	Herbaceous plant	Grassland	Managed study	Generalist herbivore	2	4	70.5	individuals/plot	Herbivore abundance
13	1	Andreas Schuldt	andreas.schuldt@forst.uni-goettingen.de	Jena, Germany	50.9167ºN	11.5833ºE	1127	pure species	mixed species	2014	Diversified grasslands		herbivores	pitfall traps and suction sampling	Temperate	Herbaceous plant	Grassland	Managed study	Generalist herbivore	2	8	73	individuals/plot	Herbivore abundance
13	1	Andreas Schuldt	andreas.schuldt@forst.uni-goettingen.de	Jena, Germany	50.9167ºN	11.5833ºE	1127	pure species	mixed species	2014	Diversified grasslands		herbivores	pitfall traps and suction sampling	Temperate	Herbaceous plant	Grassland	Managed study	Generalist herbivore	3	1	66.4	individuals/plot	Herbivore abundance
13	1	Andreas Schuldt	andreas.schuldt@forst.uni-goettingen.de	Jena, Germany	50.9167ºN	11.5833ºE	1127	pure species	mixed species	2014	Diversified grasslands		herbivores	pitfall traps and suction sampling	Temperate	Herbaceous plant	Grassland	Managed study	Generalist herbivore	3	2	52.2727	individuals/plot	Herbivore abundance
13	1	Andreas Schuldt	andreas.schuldt@forst.uni-goettingen.de	Jena, Germany	50.9167ºN	11.5833ºE	1127	pure species	mixed species	2014	Diversified grasslands		herbivores	pitfall traps and suction sampling	Temperate	Herbaceous plant	Grassland	Managed study	Generalist herbivore	3	3	63.875	individuals/plot	Herbivore abundance
13	1	Andreas Schuldt	andreas.schuldt@forst.uni-goettingen.de	Jena, Germany	50.9167ºN	11.5833ºE	1127	pure species	mixed species	2014	Diversified grasslands		herbivores	pitfall traps and suction sampling	Temperate	Herbaceous plant	Grassland	Managed study	Generalist herbivore	3	4	84.8333	individuals/plot	Herbivore abundance
13	1	Andreas Schuldt	andreas.schuldt@forst.uni-goettingen.de	Jena, Germany	50.9167ºN	11.5833ºE	1127	pure species	mixed species	2014	Diversified grasslands		herbivores	pitfall traps and suction sampling	Temperate	Herbaceous plant	Grassland	Managed study	Generalist herbivore	1	1	80.8333	individuals/plot	Herbivore abundance
13	1	Andreas Schuldt	andreas.schuldt@forst.uni-goettingen.de	Jena, Germany	50.9167ºN	11.5833ºE	1127	pure species	mixed species	2014	Diversified grasslands		herbivores	pitfall traps and suction sampling	Temperate	Herbaceous plant	Grassland	Managed study	Generalist herbivore	1	2	72.4	individuals/plot	Herbivore abundance
13	1	Andreas Schuldt	andreas.schuldt@forst.uni-goettingen.de	Jena, Germany	50.9167ºN	11.5833ºE	1127	pure species	mixed species	2014	Diversified grasslands		herbivores	pitfall traps and suction sampling	Temperate	Herbaceous plant	Grassland	Managed study	Generalist herbivore	1	3	72.125	individuals/plot	Herbivore abundance
13	1	Andreas Schuldt	andreas.schuldt@forst.uni-goettingen.de	Jena, Germany	50.9167ºN	11.5833ºE	1127	pure species	mixed species	2014	Diversified grasslands		herbivores	pitfall traps and suction sampling	Temperate	Herbaceous plant	Grassland	Managed study	Generalist herbivore	1	4	71.3333	individuals/plot	Herbivore abundance
13	1	Andreas Schuldt	andreas.schuldt@forst.uni-goettingen.de	Jena, Germany	50.9167ºN	11.5833ºE	1127	pure species	mixed species	2014	Diversified grasslands		herbivores	pitfall traps and suction sampling	Temperate	Herbaceous plant	Grassland	Managed study	Generalist herbivore	1	8	83	individuals/plot	Herbivore abundance
13	1	Andreas Schuldt	andreas.schuldt@forst.uni-goettingen.de	Jena, Germany	50.9167ºN	11.5833ºE	1127	pure species	mixed species	2014	Diversified grasslands		herbivores	pitfall traps and suction sampling	Temperate	Herbaceous plant	Grassland	Managed study	Generalist herbivore	2	1	52.8	individuals/plot	Herbivore abundance
13	1	Andreas Schuldt	andreas.schuldt@forst.uni-goettingen.de	Jena, Germany	50.9167ºN	11.5833ºE	1127	pure species	mixed species	2014	Diversified grasslands		herbivores	pitfall traps and suction sampling	Temperate	Herbaceous plant	Grassland	Managed study	Generalist herbivore	2	2	68.3636	individuals/plot	Herbivore abundance
13	1	Andreas Schuldt	andreas.schuldt@forst.uni-goettingen.de	Jena, Germany	50.9167ºN	11.5833ºE	1127	pure species	mixed species	2014	Diversified grasslands		herbivores	pitfall traps and suction sampling	Temperate	Herbaceous plant	Grassland	Managed study	Generalist herbivore	2	3	45.375	individuals/plot	Herbivore abundance
13	1	Andreas Schuldt	andreas.schuldt@forst.uni-goettingen.de	Jena, Germany	50.9167ºN	11.5833ºE	1127	pure species	mixed species	2014	Diversified grasslands		herbivores	pitfall traps and suction sampling	Temperate	Herbaceous plant	Grassland	Managed study	Generalist herbivore	2	4	70.5	individuals/plot	Herbivore abundance
13	1	Andreas Schuldt	andreas.schuldt@forst.uni-goettingen.de	Jena, Germany	50.9167ºN	11.5833ºE	1127	pure species	mixed species	2014	Diversified grasslands		herbivores	pitfall traps and suction sampling	Temperate	Herbaceous plant	Grassland	Managed study	Generalist herbivore	2	8	73	individuals/plot	Herbivore abundance
13	1	Andreas Schuldt	andreas.schuldt@forst.uni-goettingen.de	Jena, Germany	50.9167ºN	11.5833ºE	1127	pure species	mixed species	2014	Diversified grasslands		herbivores	pitfall traps and suction sampling	Temperate	Herbaceous plant	Grassland	Managed study	Generalist herbivore	3	1	66.4	individuals/plot	Herbivore abundance
13	1	Andreas Schuldt	andreas.schuldt@forst.uni-goettingen.de	Jena, Germany	50.9167ºN	11.5833ºE	1127	pure species	mixed species	2014	Diversified grasslands		herbivores	pitfall traps and suction sampling	Temperate	Herbaceous plant	Grassland	Managed study	Generalist herbivore	3	2	52.2727	individuals/plot	Herbivore abundance
13	1	Andreas Schuldt	andreas.schuldt@forst.uni-goettingen.de	Jena, Germany	50.9167ºN	11.5833ºE	1127	pure species	mixed species	2014	Diversified grasslands		herbivores	pitfall traps and suction sampling	Temperate	Herbaceous plant	Grassland	Managed study	Generalist herbivore	3	3	63.875	individuals/plot	Herbivore abundance
13	1	Andreas Schuldt	andreas.schuldt@forst.uni-goettingen.de	Jena, Germany	50.9167ºN	11.5833ºE	1127	pure species	mixed species	2014	Diversified grasslands		herbivores	pitfall traps and suction sampling	Temperate	Herbaceous plant	Grassland	Managed study	Generalist herbivore	3	4	84.8333	individuals/plot	Herbivore abundance
14	37	Andreas Schuldt	andreas.schuldt@forst.uni-goettingen.de	Site A: The BEF-China experimental platform is located in Jiangxi Province, China	29.125988ºN	117.908577ºE	384000	pure species	mixed species	2014	Mixed forest plantations		herbivores	Herbivorous arthropods were sampled from the trees by beating	Temperate	Woody plant	Forest	Managed study	Generalist herbivore	1	1	30.9	individuals/plot	Herbivore abundance
14	37	Andreas Schuldt	andreas.schuldt@forst.uni-goettingen.de	Site A: The BEF-China experimental platform is located in Jiangxi Province, China	29.125988ºN	117.908577ºE	384000	pure species	mixed species	2014	Mixed forest plantations		herbivores	Herbivorous arthropods were sampled from the trees by beating	Temperate	Woody plant	Forest	Managed study	Generalist herbivore	1	2	51.2875	individuals/plot	Herbivore abundance
14	37	Andreas Schuldt	andreas.schuldt@forst.uni-goettingen.de	Site A: The BEF-China experimental platform is located in Jiangxi Province, China	29.125988ºN	117.908577ºE	384000	pure species	mixed species	2014	Mixed forest plantations		herbivores	Herbivorous arthropods were sampled from the trees by beating	Temperate	Woody plant	Forest	Managed study	Generalist herbivore	1	4	39.95	individuals/plot	Herbivore abundance
14	37	Andreas Schuldt	andreas.schuldt@forst.uni-goettingen.de	Site A: The BEF-China experimental platform is located in Jiangxi Province, China	29.125988ºN	117.908577ºE	384000	pure species	mixed species	2014	Mixed forest plantations		herbivores	Herbivorous arthropods were sampled from the trees by beating	Temperate	Woody plant	Forest	Managed study	Generalist herbivore	1	8	40.05	individuals/plot	Herbivore abundance
14	37	Andreas Schuldt	andreas.schuldt@forst.uni-goettingen.de	Site A: The BEF-China experimental platform is located in Jiangxi Province, China	29.125988ºN	117.908577ºE	384000	pure species	mixed species	2014	Mixed forest plantations		herbivores	Herbivorous arthropods were sampled from the trees by beating	Temperate	Woody plant	Forest	Managed study	Generalist herbivore	1	16	49.5	individuals/plot	Herbivore abundance
14	37	Andreas Schuldt	andreas.schuldt@forst.uni-goettingen.de	Site A: The BEF-China experimental platform is located in Jiangxi Province, China	29.125988ºN	117.908577ºE	384000	pure species	mixed species	2014	Mixed forest plantations		herbivores	Herbivorous arthropods were sampled from the trees by beating	Temperate	Woody plant	Forest	Managed study	Generalist herbivore	1	24	44.9	individuals/plot	Herbivore abundance
14	38	Andreas Schuldt	andreas.schuldt@forst.uni-goettingen.de	Site B: The BEF-China experimental platform is located in Jiangxi Province, China	29.086496ºN	117.929863ºE	384000	pure species	mixed species	2014	Mixed forest plantations		herbivores	Herbivorous arthropods were sampled from the trees by beating	Temperate	Woody plant	Forest	Managed study	Generalist herbivore	2	1	36.2125	individuals/plot	Herbivore abundance
14	38	Andreas Schuldt	andreas.schuldt@forst.uni-goettingen.de	Site B: The BEF-China experimental platform is located in Jiangxi Province, China	29.086496ºN	117.929863ºE	384000	pure species	mixed species	2014	Mixed forest plantations		herbivores	Herbivorous arthropods were sampled from the trees by beating	Temperate	Woody plant	Forest	Managed study	Generalist herbivore	2	2	39.7833	individuals/plot	Herbivore abundance
14	38	Andreas Schuldt	andreas.schuldt@forst.uni-goettingen.de	Site B: The BEF-China experimental platform is located in Jiangxi Province, China	29.086496ºN	117.929863ºE	384000	pure species	mixed species	2014	Mixed forest plantations		herbivores	Herbivorous arthropods were sampled from the trees by beating	Temperate	Woody plant	Forest	Managed study	Generalist herbivore	2	4	39.425	individuals/plot	Herbivore abundance
14	38	Andreas Schuldt	andreas.schuldt@forst.uni-goettingen.de	Site B: The BEF-China experimental platform is located in Jiangxi Province, China	29.086496ºN	117.929863ºE	384000	pure species	mixed species	2014	Mixed forest plantations		herbivores	Herbivorous arthropods were sampled from the trees by beating	Temperate	Woody plant	Forest	Managed study	Generalist herbivore	2	8	38.4	individuals/plot	Herbivore abundance
14	38	Andreas Schuldt	andreas.schuldt@forst.uni-goettingen.de	Site B: The BEF-China experimental platform is located in Jiangxi Province, China	29.086496ºN	117.929863ºE	384000	pure species	mixed species	2014	Mixed forest plantations		herbivores	Herbivorous arthropods were sampled from the trees by beating	Temperate	Woody plant	Forest	Managed study	Generalist herbivore	2	16	93.7	individuals/plot	Herbivore abundance
14	38	Andreas Schuldt	andreas.schuldt@forst.uni-goettingen.de	Site B: The BEF-China experimental platform is located in Jiangxi Province, China	29.086496ºN	117.929863ºE	384000	pure species	mixed species	2014	Mixed forest plantations		herbivores	Herbivorous arthropods were sampled from the trees by beating	Temperate	Woody plant	Forest	Managed study	Generalist herbivore	2	24	79	individuals/plot	Herbivore abundance
14	37	Andreas Schuldt	andreas.schuldt@forst.uni-goettingen.de	Site A: The BEF-China experimental platform is located in Jiangxi Province, China	29.125988ºN	117.908577ºE	384000	pure species	mixed species	2014	Mixed forest plantations		herbivores	Herbivorous arthropods were sampled from the trees by beating	Temperate	Woody plant	Forest	Managed study	Generalist herbivore	1	1	30.9	individuals/plot	Herbivore abundance
14	37	Andreas Schuldt	andreas.schuldt@forst.uni-goettingen.de	Site A: The BEF-China experimental platform is located in Jiangxi Province, China	29.125988ºN	117.908577ºE	384000	pure species	mixed species	2014	Mixed forest plantations		herbivores	Herbivorous arthropods were sampled from the trees by beating	Temperate	Woody plant	Forest	Managed study	Generalist herbivore	1	2	51.2875	individuals/plot	Herbivore abundance
14	37	Andreas Schuldt	andreas.schuldt@forst.uni-goettingen.de	Site A: The BEF-China experimental platform is located in Jiangxi Province, China	29.125988ºN	117.908577ºE	384000	pure species	mixed species	2014	Mixed forest plantations		herbivores	Herbivorous arthropods were sampled from the trees by beating	Temperate	Woody plant	Forest	Managed study	Generalist herbivore	1	4	39.95	individuals/plot	Herbivore abundance
14	37	Andreas Schuldt	andreas.schuldt@forst.uni-goettingen.de	Site A: The BEF-China experimental platform is located in Jiangxi Province, China	29.125988ºN	117.908577ºE	384000	pure species	mixed species	2014	Mixed forest plantations		herbivores	Herbivorous arthropods were sampled from the trees by beating	Temperate	Woody plant	Forest	Managed study	Generalist herbivore	1	8	40.05	individuals/plot	Herbivore abundance
14	37	Andreas Schuldt	andreas.schuldt@forst.uni-goettingen.de	Site A: The BEF-China experimental platform is located in Jiangxi Province, China	29.125988ºN	117.908577ºE	384000	pure species	mixed species	2014	Mixed forest plantations		herbivores	Herbivorous arthropods were sampled from the trees by beating	Temperate	Woody plant	Forest	Managed study	Generalist herbivore	1	16	49.5	individuals/plot	Herbivore abundance
14	37	Andreas Schuldt	andreas.schuldt@forst.uni-goettingen.de	Site A: The BEF-China experimental platform is located in Jiangxi Province, China	29.125988ºN	117.908577ºE	384000	pure species	mixed species	2014	Mixed forest plantations		herbivores	Herbivorous arthropods were sampled from the trees by beating	Temperate	Woody plant	Forest	Managed study	Generalist herbivore	1	24	44.9	individuals/plot	Herbivore abundance
14	38	Andreas Schuldt	andreas.schuldt@forst.uni-goettingen.de	Site B: The BEF-China experimental platform is located in Jiangxi Province, China	29.086496ºN	117.929863ºE	384000	pure species	mixed species	2014	Mixed forest plantations		herbivores	Herbivorous arthropods were sampled from the trees by beating	Temperate	Woody plant	Forest	Managed study	Generalist herbivore	2	1	36.2125	individuals/plot	Herbivore abundance
14	38	Andreas Schuldt	andreas.schuldt@forst.uni-goettingen.de	Site B: The BEF-China experimental platform is located in Jiangxi Province, China	29.086496ºN	117.929863ºE	384000	pure species	mixed species	2014	Mixed forest plantations		herbivores	Herbivorous arthropods were sampled from the trees by beating	Temperate	Woody plant	Forest	Managed study	Generalist herbivore	2	2	39.7833	individuals/plot	Herbivore abundance
14	38	Andreas Schuldt	andreas.schuldt@forst.uni-goettingen.de	Site B: The BEF-China experimental platform is located in Jiangxi Province, China	29.086496ºN	117.929863ºE	384000	pure species	mixed species	2014	Mixed forest plantations		herbivores	Herbivorous arthropods were sampled from the trees by beating	Temperate	Woody plant	Forest	Managed study	Generalist herbivore	2	4	39.425	individuals/plot	Herbivore abundance
14	38	Andreas Schuldt	andreas.schuldt@forst.uni-goettingen.de	Site B: The BEF-China experimental platform is located in Jiangxi Province, China	29.086496ºN	117.929863ºE	384000	pure species	mixed species	2014	Mixed forest plantations		herbivores	Herbivorous arthropods were sampled from the trees by beating	Temperate	Woody plant	Forest	Managed study	Generalist herbivore	2	8	38.4	individuals/plot	Herbivore abundance
14	38	Andreas Schuldt	andreas.schuldt@forst.uni-goettingen.de	Site B: The BEF-China experimental platform is located in Jiangxi Province, China	29.086496ºN	117.929863ºE	384000	pure species	mixed species	2014	Mixed forest plantations		herbivores	Herbivorous arthropods were sampled from the trees by beating	Temperate	Woody plant	Forest	Managed study	Generalist herbivore	2	16	93.7	individuals/plot	Herbivore abundance
14	38	Andreas Schuldt	andreas.schuldt@forst.uni-goettingen.de	Site B: The BEF-China experimental platform is located in Jiangxi Province, China	29.086496ºN	117.929863ºE	384000	pure species	mixed species	2014	Mixed forest plantations		herbivores	Herbivorous arthropods were sampled from the trees by beating	Temperate	Woody plant	Forest	Managed study	Generalist herbivore	2	24	79	individuals/plot	Herbivore abundance
15	39	Johannes Heinze	jheinze@uni-potsdam.de	Potsdam, Brandenburg, Germany	52.407°N	13.021°E	2.5	Tall oatgrass (Arrhenatherum elatius)	Tall oatgrass (Arrhenatherum elatius) + Sweet vernal grass (Anthoxanthum odoratum)	2018	Diversified grasslands		herbivores	Grasshopper abundance was sampled with pitfall and sticky traps	Temperate	Herbaceous plant	Grassland	Managed study	Generalist herbivore	1	1	2	individuals per 0.25m2	Herbivore abundance
15	39	Johannes Heinze	jheinze@uni-potsdam.de	Potsdam, Brandenburg, Germany	52.407°N	13.021°E	2.5	Tall oatgrass (Arrhenatherum elatius)	Tall oatgrass (Arrhenatherum elatius) + Sweet vernal grass (Anthoxanthum odoratum)	2018	Diversified grasslands		herbivores	Grasshopper abundance was sampled with pitfall and sticky traps	Temperate	Herbaceous plant	Grassland	Managed study	Generalist herbivore	1	2	3	individuals per 0.25m2	Herbivore abundance
15	39	Johannes Heinze	jheinze@uni-potsdam.de	Potsdam, Brandenburg, Germany	52.407°N	13.021°E	2.5	Tall oatgrass (Arrhenatherum elatius)	Tall oatgrass (Arrhenatherum elatius) + Sweet vernal grass (Anthoxanthum odoratum) + Dandelion (Taraxacum officinale) + Ribwort plantain (Plantago lanceolata)	2018	Diversified grasslands		herbivores	Grasshopper abundance was sampled with pitfall and sticky traps	Temperate	Herbaceous plant	Grassland	Managed study	Generalist herbivore	1	4	4	individuals per 0.25m2	Herbivore abundance
15	39	Johannes Heinze	jheinze@uni-potsdam.de	Potsdam, Brandenburg, Germany	52.407°N	13.021°E	2.5	Tall oatgrass (Arrhenatherum elatius)	Tall oatgrass (Arrhenatherum elatius) + Sweet vernal grass (Anthoxanthum odoratum) + Dandelion (Taraxacum officinale) + Ribwort plantain (Plantago lanceolata) + Field wood ruch (Luzula campestris) + Orchard grass (Dactylis glomerata) + Meadow soft grass (Holcus lanatus) + Blue grass (Poa pratensis)	2018	Diversified grasslands		herbivores	Grasshopper abundance was sampled with pitfall and sticky traps	Temperate	Herbaceous plant	Grassland	Managed study	Generalist herbivore	1	8	5	individuals per 0.25m2	Herbivore abundance
15	39	Johannes Heinze	jheinze@uni-potsdam.de	Potsdam, Brandenburg, Germany	52.407°N	13.021°E	2.5	Tall oatgrass (Arrhenatherum elatius)	Tall oatgrass (Arrhenatherum elatius) + Sweet vernal grass (Anthoxanthum odoratum)	2018	Diversified grasslands		herbivores	Grasshopper abundance was sampled with pitfall and sticky traps	Temperate	Herbaceous plant	Grassland	Managed study	Generalist herbivore	2	1	1	individuals per 0.25m2	Herbivore abundance
15	39	Johannes Heinze	jheinze@uni-potsdam.de	Potsdam, Brandenburg, Germany	52.407°N	13.021°E	2.5	Tall oatgrass (Arrhenatherum elatius)	Tall oatgrass (Arrhenatherum elatius) + Sweet vernal grass (Anthoxanthum odoratum)	2018	Diversified grasslands		herbivores	Grasshopper abundance was sampled with pitfall and sticky traps	Temperate	Herbaceous plant	Grassland	Managed study	Generalist herbivore	2	2	2	individuals per 0.25m2	Herbivore abundance
15	39	Johannes Heinze	jheinze@uni-potsdam.de	Potsdam, Brandenburg, Germany	52.407°N	13.021°E	2.5	Tall oatgrass (Arrhenatherum elatius)	Tall oatgrass (Arrhenatherum elatius) + Sweet vernal grass (Anthoxanthum odoratum) + Dandelion (Taraxacum officinale) + Ribwort plantain (Plantago lanceolata)	2018	Diversified grasslands		herbivores	Grasshopper abundance was sampled with pitfall and sticky traps	Temperate	Herbaceous plant	Grassland	Managed study	Generalist herbivore	2	4	4	individuals per 0.25m2	Herbivore abundance
15	39	Johannes Heinze	jheinze@uni-potsdam.de	Potsdam, Brandenburg, Germany	52.407°N	13.021°E	2.5	Tall oatgrass (Arrhenatherum elatius)	Tall oatgrass (Arrhenatherum elatius) + Sweet vernal grass (Anthoxanthum odoratum) + Dandelion (Taraxacum officinale) + Ribwort plantain (Plantago lanceolata) + Field wood ruch (Luzula campestris) + Orchard grass (Dactylis glomerata) + Meadow soft grass (Holcus lanatus) + Blue grass (Poa pratensis)	2018	Diversified grasslands		herbivores	Grasshopper abundance was sampled with pitfall and sticky traps	Temperate	Herbaceous plant	Grassland	Managed study	Generalist herbivore	2	8	6	individuals per 0.25m2	Herbivore abundance
15	39	Johannes Heinze	jheinze@uni-potsdam.de	Potsdam, Brandenburg, Germany	52.407°N	13.021°E	2.5	Tall oatgrass (Arrhenatherum elatius)	Tall oatgrass (Arrhenatherum elatius) + Sweet vernal grass (Anthoxanthum odoratum)	2018	Diversified grasslands		herbivores	Grasshopper abundance was sampled with pitfall and sticky traps	Temperate	Herbaceous plant	Grassland	Managed study	Generalist herbivore	3	1	2	individuals per 0.25m2	Herbivore abundance
15	39	Johannes Heinze	jheinze@uni-potsdam.de	Potsdam, Brandenburg, Germany	52.407°N	13.021°E	2.5	Tall oatgrass (Arrhenatherum elatius)	Tall oatgrass (Arrhenatherum elatius) + Sweet vernal grass (Anthoxanthum odoratum)	2018	Diversified grasslands		herbivores	Grasshopper abundance was sampled with pitfall and sticky traps	Temperate	Herbaceous plant	Grassland	Managed study	Generalist herbivore	3	2	3	individuals per 0.25m2	Herbivore abundance
15	39	Johannes Heinze	jheinze@uni-potsdam.de	Potsdam, Brandenburg, Germany	52.407°N	13.021°E	2.5	Tall oatgrass (Arrhenatherum elatius)	Tall oatgrass (Arrhenatherum elatius) + Sweet vernal grass (Anthoxanthum odoratum) + Dandelion (Taraxacum officinale) + Ribwort plantain (Plantago lanceolata)	2018	Diversified grasslands		herbivores	Grasshopper abundance was sampled with pitfall and sticky traps	Temperate	Herbaceous plant	Grassland	Managed study	Generalist herbivore	3	4	2	individuals per 0.25m2	Herbivore abundance
15	39	Johannes Heinze	jheinze@uni-potsdam.de	Potsdam, Brandenburg, Germany	52.407°N	13.021°E	2.5	Tall oatgrass (Arrhenatherum elatius)	Tall oatgrass (Arrhenatherum elatius) + Sweet vernal grass (Anthoxanthum odoratum) + Dandelion (Taraxacum officinale) + Ribwort plantain (Plantago lanceolata) + Field wood ruch (Luzula campestris) + Orchard grass (Dactylis glomerata) + Meadow soft grass (Holcus lanatus) + Blue grass (Poa pratensis)	2018	Diversified grasslands		herbivores	Grasshopper abundance was sampled with pitfall and sticky traps	Temperate	Herbaceous plant	Grassland	Managed study	Generalist herbivore	3	8	2	individuals per 0.25m2	Herbivore abundance
15	39	Johannes Heinze	jheinze@uni-potsdam.de	Potsdam, Brandenburg, Germany	52.407°N	13.021°E	2.5	Tall oatgrass (Arrhenatherum elatius)	Tall oatgrass (Arrhenatherum elatius) + Sweet vernal grass (Anthoxanthum odoratum)	2018	Diversified grasslands		herbivores	Grasshopper abundance was sampled with pitfall and sticky traps	Temperate	Herbaceous plant	Grassland	Managed study	Generalist herbivore	4	1	3	individuals per 0.25m2	Herbivore abundance
15	39	Johannes Heinze	jheinze@uni-potsdam.de	Potsdam, Brandenburg, Germany	52.407°N	13.021°E	2.5	Tall oatgrass (Arrhenatherum elatius)	Tall oatgrass (Arrhenatherum elatius) + Sweet vernal grass (Anthoxanthum odoratum)	2018	Diversified grasslands		herbivores	Grasshopper abundance was sampled with pitfall and sticky traps	Temperate	Herbaceous plant	Grassland	Managed study	Generalist herbivore	4	2	2	individuals per 0.25m2	Herbivore abundance
15	39	Johannes Heinze	jheinze@uni-potsdam.de	Potsdam, Brandenburg, Germany	52.407°N	13.021°E	2.5	Tall oatgrass (Arrhenatherum elatius)	Tall oatgrass (Arrhenatherum elatius) + Sweet vernal grass (Anthoxanthum odoratum) + Dandelion (Taraxacum officinale) + Ribwort plantain (Plantago lanceolata)	2018	Diversified grasslands		herbivores	Grasshopper abundance was sampled with pitfall and sticky traps	Temperate	Herbaceous plant	Grassland	Managed study	Generalist herbivore	4	4	4	individuals per 0.25m2	Herbivore abundance
15	39	Johannes Heinze	jheinze@uni-potsdam.de	Potsdam, Brandenburg, Germany	52.407°N	13.021°E	2.5	Tall oatgrass (Arrhenatherum elatius)	Tall oatgrass (Arrhenatherum elatius) + Sweet vernal grass (Anthoxanthum odoratum) + Dandelion (Taraxacum officinale) + Ribwort plantain (Plantago lanceolata) + Field wood ruch (Luzula campestris) + Orchard grass (Dactylis glomerata) + Meadow soft grass (Holcus lanatus) + Blue grass (Poa pratensis)	2018	Diversified grasslands		herbivores	Grasshopper abundance was sampled with pitfall and sticky traps	Temperate	Herbaceous plant	Grassland	Managed study	Generalist herbivore	4	8	4	individuals per 0.25m2	Herbivore abundance
15	39	Johannes Heinze	jheinze@uni-potsdam.de	Potsdam, Brandenburg, Germany	52.407°N	13.021°E	2.5	Tall oatgrass (Arrhenatherum elatius)	Tall oatgrass (Arrhenatherum elatius) + Sweet vernal grass (Anthoxanthum odoratum)	2018	Diversified grasslands		herbivores	Grasshopper abundance was sampled with pitfall and sticky traps	Temperate	Herbaceous plant	Grassland	Managed study	Generalist herbivore	5	1	2	individuals per 0.25m2	Herbivore abundance
15	39	Johannes Heinze	jheinze@uni-potsdam.de	Potsdam, Brandenburg, Germany	52.407°N	13.021°E	2.5	Tall oatgrass (Arrhenatherum elatius)	Tall oatgrass (Arrhenatherum elatius) + Sweet vernal grass (Anthoxanthum odoratum)	2018	Diversified grasslands		herbivores	Grasshopper abundance was sampled with pitfall and sticky traps	Temperate	Herbaceous plant	Grassland	Managed study	Generalist herbivore	5	2	3	individuals per 0.25m2	Herbivore abundance
15	39	Johannes Heinze	jheinze@uni-potsdam.de	Potsdam, Brandenburg, Germany	52.407°N	13.021°E	2.5	Tall oatgrass (Arrhenatherum elatius)	Tall oatgrass (Arrhenatherum elatius) + Sweet vernal grass (Anthoxanthum odoratum) + Dandelion (Taraxacum officinale) + Ribwort plantain (Plantago lanceolata)	2018	Diversified grasslands		herbivores	Grasshopper abundance was sampled with pitfall and sticky traps	Temperate	Herbaceous plant	Grassland	Managed study	Generalist herbivore	5	4	3	individuals per 0.25m2	Herbivore abundance
15	39	Johannes Heinze	jheinze@uni-potsdam.de	Potsdam, Brandenburg, Germany	52.407°N	13.021°E	2.5	Tall oatgrass (Arrhenatherum elatius)	Tall oatgrass (Arrhenatherum elatius) + Sweet vernal grass (Anthoxanthum odoratum) + Dandelion (Taraxacum officinale) + Ribwort plantain (Plantago lanceolata) + Field wood ruch (Luzula campestris) + Orchard grass (Dactylis glomerata) + Meadow soft grass (Holcus lanatus) + Blue grass (Poa pratensis)	2018	Diversified grasslands		herbivores	Grasshopper abundance was sampled with pitfall and sticky traps	Temperate	Herbaceous plant	Grassland	Managed study	Generalist herbivore	5	8	2	individuals per 0.25m2	Herbivore abundance
15	39	Johannes Heinze	jheinze@uni-potsdam.de	Potsdam, Brandenburg, Germany	52.407°N	13.021°E	2.5	Sweet vernal grass (Anthoxanthum odoratum)	Tall oatgrass (Arrhenatherum elatius) + Sweet vernal grass (Anthoxanthum odoratum)	2018	Diversified grasslands		herbivores	Grasshopper abundance was sampled with pitfall and sticky traps	Temperate	Herbaceous plant	Grassland	Managed study	Generalist herbivore	1	1	4	individuals per 0.25m2	Herbivore abundance
15	39	Johannes Heinze	jheinze@uni-potsdam.de	Potsdam, Brandenburg, Germany	52.407°N	13.021°E	2.5	Sweet vernal grass (Anthoxanthum odoratum)	Tall oatgrass (Arrhenatherum elatius) + Sweet vernal grass (Anthoxanthum odoratum)	2018	Diversified grasslands		herbivores	Grasshopper abundance was sampled with pitfall and sticky traps	Temperate	Herbaceous plant	Grassland	Managed study	Generalist herbivore	1	2	3	individuals per 0.25m2	Herbivore abundance
15	39	Johannes Heinze	jheinze@uni-potsdam.de	Potsdam, Brandenburg, Germany	52.407°N	13.021°E	2.5	Sweet vernal grass (Anthoxanthum odoratum)	Sweet vernal grass (Anthoxanthum odoratum) + Tall oatgrass (Arrhenatherum elatius) + Dandelion (Taraxacum officinale) + Ribwort plantain (Plantago lanceolata)	2018	Diversified grasslands		herbivores	Grasshopper abundance was sampled with pitfall and sticky traps	Temperate	Herbaceous plant	Grassland	Managed study	Generalist herbivore	1	4	4	individuals per 0.25m2	Herbivore abundance
15	39	Johannes Heinze	jheinze@uni-potsdam.de	Potsdam, Brandenburg, Germany	52.407°N	13.021°E	2.5	Sweet vernal grass (Anthoxanthum odoratum)	Sweet vernal grass (Anthoxanthum odoratum) + Tall oatgrass (Arrhenatherum elatius) + Dandelion (Taraxacum officinale) + Ribwort plantain (Plantago lanceolata) + Field wood ruch (Luzula campestris) + Orchard grass (Dactylis glomerata) + Meadow soft grass (Holcus lanatus) + Blue grass (Poa pratensis)	2018	Diversified grasslands		herbivores	Grasshopper abundance was sampled with pitfall and sticky traps	Temperate	Herbaceous plant	Grassland	Managed study	Generalist herbivore	1	8	5	individuals per 0.25m2	Herbivore abundance
15	39	Johannes Heinze	jheinze@uni-potsdam.de	Potsdam, Brandenburg, Germany	52.407°N	13.021°E	2.5	Sweet vernal grass (Anthoxanthum odoratum)	Tall oatgrass (Arrhenatherum elatius) + Sweet vernal grass (Anthoxanthum odoratum)	2018	Diversified grasslands		herbivores	Grasshopper abundance was sampled with pitfall and sticky traps	Temperate	Herbaceous plant	Grassland	Managed study	Generalist herbivore	2	1	2	individuals per 0.25m2	Herbivore abundance
15	39	Johannes Heinze	jheinze@uni-potsdam.de	Potsdam, Brandenburg, Germany	52.407°N	13.021°E	2.5	Sweet vernal grass (Anthoxanthum odoratum)	Tall oatgrass (Arrhenatherum elatius) + Sweet vernal grass (Anthoxanthum odoratum)	2018	Diversified grasslands		herbivores	Grasshopper abundance was sampled with pitfall and sticky traps	Temperate	Herbaceous plant	Grassland	Managed study	Generalist herbivore	2	2	2	individuals per 0.25m2	Herbivore abundance
15	39	Johannes Heinze	jheinze@uni-potsdam.de	Potsdam, Brandenburg, Germany	52.407°N	13.021°E	2.5	Sweet vernal grass (Anthoxanthum odoratum)	Sweet vernal grass (Anthoxanthum odoratum) + Tall oatgrass (Arrhenatherum elatius) + Dandelion (Taraxacum officinale) + Ribwort plantain (Plantago lanceolata)	2018	Diversified grasslands		herbivores	Grasshopper abundance was sampled with pitfall and sticky traps	Temperate	Herbaceous plant	Grassland	Managed study	Generalist herbivore	2	4	4	individuals per 0.25m2	Herbivore abundance
15	39	Johannes Heinze	jheinze@uni-potsdam.de	Potsdam, Brandenburg, Germany	52.407°N	13.021°E	2.5	Sweet vernal grass (Anthoxanthum odoratum)	Sweet vernal grass (Anthoxanthum odoratum) + Tall oatgrass (Arrhenatherum elatius) + Dandelion (Taraxacum officinale) + Ribwort plantain (Plantago lanceolata) + Field wood ruch (Luzula campestris) + Orchard grass (Dactylis glomerata) + Meadow soft grass (Holcus lanatus) + Blue grass (Poa pratensis)	2018	Diversified grasslands		herbivores	Grasshopper abundance was sampled with pitfall and sticky traps	Temperate	Herbaceous plant	Grassland	Managed study	Generalist herbivore	2	8	6	individuals per 0.25m2	Herbivore abundance
15	39	Johannes Heinze	jheinze@uni-potsdam.de	Potsdam, Brandenburg, Germany	52.407°N	13.021°E	2.5	Sweet vernal grass (Anthoxanthum odoratum)	Tall oatgrass (Arrhenatherum elatius) + Sweet vernal grass (Anthoxanthum odoratum)	2018	Diversified grasslands		herbivores	Grasshopper abundance was sampled with pitfall and sticky traps	Temperate	Herbaceous plant	Grassland	Managed study	Generalist herbivore	3	1	3	individuals per 0.25m2	Herbivore abundance
15	39	Johannes Heinze	jheinze@uni-potsdam.de	Potsdam, Brandenburg, Germany	52.407°N	13.021°E	2.5	Sweet vernal grass (Anthoxanthum odoratum)	Tall oatgrass (Arrhenatherum elatius) + Sweet vernal grass (Anthoxanthum odoratum)	2018	Diversified grasslands		herbivores	Grasshopper abundance was sampled with pitfall and sticky traps	Temperate	Herbaceous plant	Grassland	Managed study	Generalist herbivore	3	2	3	individuals per 0.25m2	Herbivore abundance
15	39	Johannes Heinze	jheinze@uni-potsdam.de	Potsdam, Brandenburg, Germany	52.407°N	13.021°E	2.5	Sweet vernal grass (Anthoxanthum odoratum)	Sweet vernal grass (Anthoxanthum odoratum) + Tall oatgrass (Arrhenatherum elatius) + Dandelion (Taraxacum officinale) + Ribwort plantain (Plantago lanceolata)	2018	Diversified grasslands		herbivores	Grasshopper abundance was sampled with pitfall and sticky traps	Temperate	Herbaceous plant	Grassland	Managed study	Generalist herbivore	3	4	2	individuals per 0.25m2	Herbivore abundance
15	39	Johannes Heinze	jheinze@uni-potsdam.de	Potsdam, Brandenburg, Germany	52.407°N	13.021°E	2.5	Sweet vernal grass (Anthoxanthum odoratum)	Sweet vernal grass (Anthoxanthum odoratum) + Tall oatgrass (Arrhenatherum elatius) + Dandelion (Taraxacum officinale) + Ribwort plantain (Plantago lanceolata) + Field wood ruch (Luzula campestris) + Orchard grass (Dactylis glomerata) + Meadow soft grass (Holcus lanatus) + Blue grass (Poa pratensis)	2018	Diversified grasslands		herbivores	Grasshopper abundance was sampled with pitfall and sticky traps	Temperate	Herbaceous plant	Grassland	Managed study	Generalist herbivore	3	8	2	individuals per 0.25m2	Herbivore abundance
15	39	Johannes Heinze	jheinze@uni-potsdam.de	Potsdam, Brandenburg, Germany	52.407°N	13.021°E	2.5	Sweet vernal grass (Anthoxanthum odoratum)	Tall oatgrass (Arrhenatherum elatius) + Sweet vernal grass (Anthoxanthum odoratum)	2018	Diversified grasslands		herbivores	Grasshopper abundance was sampled with pitfall and sticky traps	Temperate	Herbaceous plant	Grassland	Managed study	Generalist herbivore	4	1	4	individuals per 0.25m2	Herbivore abundance
15	39	Johannes Heinze	jheinze@uni-potsdam.de	Potsdam, Brandenburg, Germany	52.407°N	13.021°E	2.5	Sweet vernal grass (Anthoxanthum odoratum)	Tall oatgrass (Arrhenatherum elatius) + Sweet vernal grass (Anthoxanthum odoratum)	2018	Diversified grasslands		herbivores	Grasshopper abundance was sampled with pitfall and sticky traps	Temperate	Herbaceous plant	Grassland	Managed study	Generalist herbivore	4	2	2	individuals per 0.25m2	Herbivore abundance
15	39	Johannes Heinze	jheinze@uni-potsdam.de	Potsdam, Brandenburg, Germany	52.407°N	13.021°E	2.5	Sweet vernal grass (Anthoxanthum odoratum)	Sweet vernal grass (Anthoxanthum odoratum) + Tall oatgrass (Arrhenatherum elatius) + Dandelion (Taraxacum officinale) + Ribwort plantain (Plantago lanceolata)	2018	Diversified grasslands		herbivores	Grasshopper abundance was sampled with pitfall and sticky traps	Temperate	Herbaceous plant	Grassland	Managed study	Generalist herbivore	4	4	4	individuals per 0.25m2	Herbivore abundance
15	39	Johannes Heinze	jheinze@uni-potsdam.de	Potsdam, Brandenburg, Germany	52.407°N	13.021°E	2.5	Sweet vernal grass (Anthoxanthum odoratum)	Sweet vernal grass (Anthoxanthum odoratum) + Tall oatgrass (Arrhenatherum elatius) + Dandelion (Taraxacum officinale) + Ribwort plantain (Plantago lanceolata) + Field wood ruch (Luzula campestris) + Orchard grass (Dactylis glomerata) + Meadow soft grass (Holcus lanatus) + Blue grass (Poa pratensis)	2018	Diversified grasslands		herbivores	Grasshopper abundance was sampled with pitfall and sticky traps	Temperate	Herbaceous plant	Grassland	Managed study	Generalist herbivore	4	8	4	individuals per 0.25m2	Herbivore abundance
15	39	Johannes Heinze	jheinze@uni-potsdam.de	Potsdam, Brandenburg, Germany	52.407°N	13.021°E	2.5	Sweet vernal grass (Anthoxanthum odoratum)	Tall oatgrass (Arrhenatherum elatius) + Sweet vernal grass (Anthoxanthum odoratum)	2018	Diversified grasslands		herbivores	Grasshopper abundance was sampled with pitfall and sticky traps	Temperate	Herbaceous plant	Grassland	Managed study	Generalist herbivore	5	1	4	individuals per 0.25m2	Herbivore abundance
15	39	Johannes Heinze	jheinze@uni-potsdam.de	Potsdam, Brandenburg, Germany	52.407°N	13.021°E	2.5	Sweet vernal grass (Anthoxanthum odoratum)	Tall oatgrass (Arrhenatherum elatius) + Sweet vernal grass (Anthoxanthum odoratum)	2018	Diversified grasslands		herbivores	Grasshopper abundance was sampled with pitfall and sticky traps	Temperate	Herbaceous plant	Grassland	Managed study	Generalist herbivore	5	2	3	individuals per 0.25m2	Herbivore abundance
15	39	Johannes Heinze	jheinze@uni-potsdam.de	Potsdam, Brandenburg, Germany	52.407°N	13.021°E	2.5	Sweet vernal grass (Anthoxanthum odoratum)	Sweet vernal grass (Anthoxanthum odoratum) + Tall oatgrass (Arrhenatherum elatius) + Dandelion (Taraxacum officinale) + Ribwort plantain (Plantago lanceolata)	2018	Diversified grasslands		herbivores	Grasshopper abundance was sampled with pitfall and sticky traps	Temperate	Herbaceous plant	Grassland	Managed study	Generalist herbivore	5	4	3	individuals per 0.25m2	Herbivore abundance
15	39	Johannes Heinze	jheinze@uni-potsdam.de	Potsdam, Brandenburg, Germany	52.407°N	13.021°E	2.5	Sweet vernal grass (Anthoxanthum odoratum)	Sweet vernal grass (Anthoxanthum odoratum) + Tall oatgrass (Arrhenatherum elatius) + Dandelion (Taraxacum officinale) + Ribwort plantain (Plantago lanceolata) + Field wood ruch (Luzula campestris) + Orchard grass (Dactylis glomerata) + Meadow soft grass (Holcus lanatus) + Blue grass (Poa pratensis)	2018	Diversified grasslands		herbivores	Grasshopper abundance was sampled with pitfall and sticky traps	Temperate	Herbaceous plant	Grassland	Managed study	Generalist herbivore	5	8	2	individuals per 0.25m2	Herbivore abundance
15	39	Johannes Heinze	jheinze@uni-potsdam.de	Potsdam, Brandenburg, Germany	52.407°N	13.021°E	2.5	Dandelion (Taraxacum officinale)	Dandelion (Taraxacum officinale) + Ribwort plantain (Plantago lanceolata)	2018	Diversified grasslands		herbivores	Grasshopper abundance was sampled with pitfall and sticky traps	Temperate	Herbaceous plant	Grassland	Managed study	Generalist herbivore	1	1	1	individuals per 0.25m2	Herbivore abundance
15	39	Johannes Heinze	jheinze@uni-potsdam.de	Potsdam, Brandenburg, Germany	52.407°N	13.021°E	2.5	Dandelion (Taraxacum officinale)	Dandelion (Taraxacum officinale) + Ribwort plantain (Plantago lanceolata)	2018	Diversified grasslands		herbivores	Grasshopper abundance was sampled with pitfall and sticky traps	Temperate	Herbaceous plant	Grassland	Managed study	Generalist herbivore	1	2	2	individuals per 0.25m2	Herbivore abundance
15	39	Johannes Heinze	jheinze@uni-potsdam.de	Potsdam, Brandenburg, Germany	52.407°N	13.021°E	2.5	Dandelion (Taraxacum officinale)	Dandelion (Taraxacum officinale) + Tall oatgrass (Arrhenatherum elatius) + Sweet vernal grass (Anthoxanthum odoratum) + Ribwort plantain (Plantago lanceolata)	2018	Diversified grasslands		herbivores	Grasshopper abundance was sampled with pitfall and sticky traps	Temperate	Herbaceous plant	Grassland	Managed study	Generalist herbivore	1	4	8	individuals per 0.25m2	Herbivore abundance
15	39	Johannes Heinze	jheinze@uni-potsdam.de	Potsdam, Brandenburg, Germany	52.407°N	13.021°E	2.5	Dandelion (Taraxacum officinale)	Dandelion (Taraxacum officinale) + Sweet vernal grass (Anthoxanthum odoratum) + Tall oatgrass (Arrhenatherum elatius) + Ribwort plantain (Plantago lanceolata) + Field wood ruch (Luzula campestris) + Orchard grass (Dactylis glomerata) + Meadow soft grass (Holcus lanatus) + Blue grass (Poa pratensis)	2018	Diversified grasslands		herbivores	Grasshopper abundance was sampled with pitfall and sticky traps	Temperate	Herbaceous plant	Grassland	Managed study	Generalist herbivore	1	8	4	individuals per 0.25m2	Herbivore abundance
15	39	Johannes Heinze	jheinze@uni-potsdam.de	Potsdam, Brandenburg, Germany	52.407°N	13.021°E	2.5	Dandelion (Taraxacum officinale)	Dandelion (Taraxacum officinale) + Ribwort plantain (Plantago lanceolata)	2018	Diversified grasslands		herbivores	Grasshopper abundance was sampled with pitfall and sticky traps	Temperate	Herbaceous plant	Grassland	Managed study	Generalist herbivore	2	1	0	individuals per 0.25m2	Herbivore abundance
15	39	Johannes Heinze	jheinze@uni-potsdam.de	Potsdam, Brandenburg, Germany	52.407°N	13.021°E	2.5	Dandelion (Taraxacum officinale)	Dandelion (Taraxacum officinale) + Ribwort plantain (Plantago lanceolata)	2018	Diversified grasslands		herbivores	Grasshopper abundance was sampled with pitfall and sticky traps	Temperate	Herbaceous plant	Grassland	Managed study	Generalist herbivore	2	2	4	individuals per 0.25m2	Herbivore abundance
15	39	Johannes Heinze	jheinze@uni-potsdam.de	Potsdam, Brandenburg, Germany	52.407°N	13.021°E	2.5	Dandelion (Taraxacum officinale)	Dandelion (Taraxacum officinale) + Tall oatgrass (Arrhenatherum elatius) + Sweet vernal grass (Anthoxanthum odoratum) + Ribwort plantain (Plantago lanceolata)	2018	Diversified grasslands		herbivores	Grasshopper abundance was sampled with pitfall and sticky traps	Temperate	Herbaceous plant	Grassland	Managed study	Generalist herbivore	2	4	4	individuals per 0.25m2	Herbivore abundance
15	39	Johannes Heinze	jheinze@uni-potsdam.de	Potsdam, Brandenburg, Germany	52.407°N	13.021°E	2.5	Dandelion (Taraxacum officinale)	Dandelion (Taraxacum officinale) + Sweet vernal grass (Anthoxanthum odoratum) + Tall oatgrass (Arrhenatherum elatius) + Ribwort plantain (Plantago lanceolata) + Field wood ruch (Luzula campestris) + Orchard grass (Dactylis glomerata) + Meadow soft grass (Holcus lanatus) + Blue grass (Poa pratensis)	2018	Diversified grasslands		herbivores	Grasshopper abundance was sampled with pitfall and sticky traps	Temperate	Herbaceous plant	Grassland	Managed study	Generalist herbivore	2	8	6	individuals per 0.25m2	Herbivore abundance
15	39	Johannes Heinze	jheinze@uni-potsdam.de	Potsdam, Brandenburg, Germany	52.407°N	13.021°E	2.5	Dandelion (Taraxacum officinale)	Dandelion (Taraxacum officinale) + Ribwort plantain (Plantago lanceolata)	2018	Diversified grasslands		herbivores	Grasshopper abundance was sampled with pitfall and sticky traps	Temperate	Herbaceous plant	Grassland	Managed study	Generalist herbivore	3	1	2	individuals per 0.25m2	Herbivore abundance
15	39	Johannes Heinze	jheinze@uni-potsdam.de	Potsdam, Brandenburg, Germany	52.407°N	13.021°E	2.5	Dandelion (Taraxacum officinale)	Dandelion (Taraxacum officinale) + Ribwort plantain (Plantago lanceolata)	2018	Diversified grasslands		herbivores	Grasshopper abundance was sampled with pitfall and sticky traps	Temperate	Herbaceous plant	Grassland	Managed study	Generalist herbivore	3	2	2	individuals per 0.25m2	Herbivore abundance
15	39	Johannes Heinze	jheinze@uni-potsdam.de	Potsdam, Brandenburg, Germany	52.407°N	13.021°E	2.5	Dandelion (Taraxacum officinale)	Dandelion (Taraxacum officinale) + Tall oatgrass (Arrhenatherum elatius) + Sweet vernal grass (Anthoxanthum odoratum) + Ribwort plantain (Plantago lanceolata)	2018	Diversified grasslands		herbivores	Grasshopper abundance was sampled with pitfall and sticky traps	Temperate	Herbaceous plant	Grassland	Managed study	Generalist herbivore	3	4	5	individuals per 0.25m2	Herbivore abundance
15	39	Johannes Heinze	jheinze@uni-potsdam.de	Potsdam, Brandenburg, Germany	52.407°N	13.021°E	2.5	Dandelion (Taraxacum officinale)	Dandelion (Taraxacum officinale) + Sweet vernal grass (Anthoxanthum odoratum) + Tall oatgrass (Arrhenatherum elatius) + Ribwort plantain (Plantago lanceolata) + Field wood ruch (Luzula campestris) + Orchard grass (Dactylis glomerata) + Meadow soft grass (Holcus lanatus) + Blue grass (Poa pratensis)	2018	Diversified grasslands		herbivores	Grasshopper abundance was sampled with pitfall and sticky traps	Temperate	Herbaceous plant	Grassland	Managed study	Generalist herbivore	3	8	7	individuals per 0.25m2	Herbivore abundance
15	39	Johannes Heinze	jheinze@uni-potsdam.de	Potsdam, Brandenburg, Germany	52.407°N	13.021°E	2.5	Dandelion (Taraxacum officinale)	Dandelion (Taraxacum officinale) + Ribwort plantain (Plantago lanceolata)	2018	Diversified grasslands		herbivores	Grasshopper abundance was sampled with pitfall and sticky traps	Temperate	Herbaceous plant	Grassland	Managed study	Generalist herbivore	4	1	1	individuals per 0.25m2	Herbivore abundance
15	39	Johannes Heinze	jheinze@uni-potsdam.de	Potsdam, Brandenburg, Germany	52.407°N	13.021°E	2.5	Dandelion (Taraxacum officinale)	Dandelion (Taraxacum officinale) + Ribwort plantain (Plantago lanceolata)	2018	Diversified grasslands		herbivores	Grasshopper abundance was sampled with pitfall and sticky traps	Temperate	Herbaceous plant	Grassland	Managed study	Generalist herbivore	4	2	1	individuals per 0.25m2	Herbivore abundance
15	39	Johannes Heinze	jheinze@uni-potsdam.de	Potsdam, Brandenburg, Germany	52.407°N	13.021°E	2.5	Dandelion (Taraxacum officinale)	Dandelion (Taraxacum officinale) + Tall oatgrass (Arrhenatherum elatius) + Sweet vernal grass (Anthoxanthum odoratum) + Ribwort plantain (Plantago lanceolata)	2018	Diversified grasslands		herbivores	Grasshopper abundance was sampled with pitfall and sticky traps	Temperate	Herbaceous plant	Grassland	Managed study	Generalist herbivore	4	4	6	individuals per 0.25m2	Herbivore abundance
15	39	Johannes Heinze	jheinze@uni-potsdam.de	Potsdam, Brandenburg, Germany	52.407°N	13.021°E	2.5	Dandelion (Taraxacum officinale)	Dandelion (Taraxacum officinale) + Sweet vernal grass (Anthoxanthum odoratum) + Tall oatgrass (Arrhenatherum elatius) + Ribwort plantain (Plantago lanceolata) + Field wood ruch (Luzula campestris) + Orchard grass (Dactylis glomerata) + Meadow soft grass (Holcus lanatus) + Blue grass (Poa pratensis)	2018	Diversified grasslands		herbivores	Grasshopper abundance was sampled with pitfall and sticky traps	Temperate	Herbaceous plant	Grassland	Managed study	Generalist herbivore	4	8	4	individuals per 0.25m2	Herbivore abundance
15	39	Johannes Heinze	jheinze@uni-potsdam.de	Potsdam, Brandenburg, Germany	52.407°N	13.021°E	2.5	Dandelion (Taraxacum officinale)	Dandelion (Taraxacum officinale) + Ribwort plantain (Plantago lanceolata)	2018	Diversified grasslands		herbivores	Grasshopper abundance was sampled with pitfall and sticky traps	Temperate	Herbaceous plant	Grassland	Managed study	Generalist herbivore	5	1	2	individuals per 0.25m2	Herbivore abundance
15	39	Johannes Heinze	jheinze@uni-potsdam.de	Potsdam, Brandenburg, Germany	52.407°N	13.021°E	2.5	Dandelion (Taraxacum officinale)	Dandelion (Taraxacum officinale) + Ribwort plantain (Plantago lanceolata)	2018	Diversified grasslands		herbivores	Grasshopper abundance was sampled with pitfall and sticky traps	Temperate	Herbaceous plant	Grassland	Managed study	Generalist herbivore	5	2	4	individuals per 0.25m2	Herbivore abundance
15	39	Johannes Heinze	jheinze@uni-potsdam.de	Potsdam, Brandenburg, Germany	52.407°N	13.021°E	2.5	Dandelion (Taraxacum officinale)	Dandelion (Taraxacum officinale) + Tall oatgrass (Arrhenatherum elatius) + Sweet vernal grass (Anthoxanthum odoratum) + Ribwort plantain (Plantago lanceolata)	2018	Diversified grasslands		herbivores	Grasshopper abundance was sampled with pitfall and sticky traps	Temperate	Herbaceous plant	Grassland	Managed study	Generalist herbivore	5	4	2	individuals per 0.25m2	Herbivore abundance
15	39	Johannes Heinze	jheinze@uni-potsdam.de	Potsdam, Brandenburg, Germany	52.407°N	13.021°E	2.5	Dandelion (Taraxacum officinale)	Dandelion (Taraxacum officinale) + Sweet vernal grass (Anthoxanthum odoratum) + Tall oatgrass (Arrhenatherum elatius) + Ribwort plantain (Plantago lanceolata) + Field wood ruch (Luzula campestris) + Orchard grass (Dactylis glomerata) + Meadow soft grass (Holcus lanatus) + Blue grass (Poa pratensis)	2018	Diversified grasslands		herbivores	Grasshopper abundance was sampled with pitfall and sticky traps	Temperate	Herbaceous plant	Grassland	Managed study	Generalist herbivore	5	8	2	individuals per 0.25m2	Herbivore abundance
15	39	Johannes Heinze	jheinze@uni-potsdam.de	Potsdam, Brandenburg, Germany	52.407°N	13.021°E	2.5	Ribwort plantain (Plantago lanceolata)	Ribwort plantain (Plantago lanceolata) + Dandelion (Taraxacum officinale)	2018	Diversified grasslands		herbivores	Grasshopper abundance was sampled with pitfall and sticky traps	Temperate	Herbaceous plant	Grassland	Managed study	Generalist herbivore	1	1	5	individuals per 0.25m2	Herbivore abundance
15	39	Johannes Heinze	jheinze@uni-potsdam.de	Potsdam, Brandenburg, Germany	52.407°N	13.021°E	2.5	Ribwort plantain (Plantago lanceolata)	Ribwort plantain (Plantago lanceolata) + Dandelion (Taraxacum officinale)	2018	Diversified grasslands		herbivores	Grasshopper abundance was sampled with pitfall and sticky traps	Temperate	Herbaceous plant	Grassland	Managed study	Generalist herbivore	1	2	2	individuals per 0.25m2	Herbivore abundance
15	39	Johannes Heinze	jheinze@uni-potsdam.de	Potsdam, Brandenburg, Germany	52.407°N	13.021°E	2.5	Ribwort plantain (Plantago lanceolata)	Ribwort plantain (Plantago lanceolata) + Tall oatgrass (Arrhenatherum elatius) + Sweet vernal grass (Anthoxanthum odoratum) + Dandelion (Taraxacum officinale)	2018	Diversified grasslands		herbivores	Grasshopper abundance was sampled with pitfall and sticky traps	Temperate	Herbaceous plant	Grassland	Managed study	Generalist herbivore	1	4	8	individuals per 0.25m2	Herbivore abundance
15	39	Johannes Heinze	jheinze@uni-potsdam.de	Potsdam, Brandenburg, Germany	52.407°N	13.021°E	2.5	Ribwort plantain (Plantago lanceolata)	Ribwort plantain (Plantago lanceolata) + Sweet vernal grass (Anthoxanthum odoratum) + Tall oatgrass (Arrhenatherum elatius) + Dandelion (Taraxacum officinale) + Field wood ruch (Luzula campestris) + Orchard grass (Dactylis glomerata) + Meadow soft grass (Holcus lanatus) + Blue grass (Poa pratensis)	2018	Diversified grasslands		herbivores	Grasshopper abundance was sampled with pitfall and sticky traps	Temperate	Herbaceous plant	Grassland	Managed study	Generalist herbivore	1	8	4	individuals per 0.25m2	Herbivore abundance
15	39	Johannes Heinze	jheinze@uni-potsdam.de	Potsdam, Brandenburg, Germany	52.407°N	13.021°E	2.5	Ribwort plantain (Plantago lanceolata)	Ribwort plantain (Plantago lanceolata) + Dandelion (Taraxacum officinale)	2018	Diversified grasslands		herbivores	Grasshopper abundance was sampled with pitfall and sticky traps	Temperate	Herbaceous plant	Grassland	Managed study	Generalist herbivore	2	1	3	individuals per 0.25m2	Herbivore abundance
15	39	Johannes Heinze	jheinze@uni-potsdam.de	Potsdam, Brandenburg, Germany	52.407°N	13.021°E	2.5	Ribwort plantain (Plantago lanceolata)	Ribwort plantain (Plantago lanceolata) + Dandelion (Taraxacum officinale)	2018	Diversified grasslands		herbivores	Grasshopper abundance was sampled with pitfall and sticky traps	Temperate	Herbaceous plant	Grassland	Managed study	Generalist herbivore	2	2	4	individuals per 0.25m2	Herbivore abundance
15	39	Johannes Heinze	jheinze@uni-potsdam.de	Potsdam, Brandenburg, Germany	52.407°N	13.021°E	2.5	Ribwort plantain (Plantago lanceolata)	Ribwort plantain (Plantago lanceolata) + Tall oatgrass (Arrhenatherum elatius) + Sweet vernal grass (Anthoxanthum odoratum) + Dandelion (Taraxacum officinale)	2018	Diversified grasslands		herbivores	Grasshopper abundance was sampled with pitfall and sticky traps	Temperate	Herbaceous plant	Grassland	Managed study	Generalist herbivore	2	4	4	individuals per 0.25m2	Herbivore abundance
15	39	Johannes Heinze	jheinze@uni-potsdam.de	Potsdam, Brandenburg, Germany	52.407°N	13.021°E	2.5	Ribwort plantain (Plantago lanceolata)	Ribwort plantain (Plantago lanceolata) + Sweet vernal grass (Anthoxanthum odoratum) + Tall oatgrass (Arrhenatherum elatius) + Dandelion (Taraxacum officinale) + Field wood ruch (Luzula campestris) + Orchard grass (Dactylis glomerata) + Meadow soft grass (Holcus lanatus) + Blue grass (Poa pratensis)	2018	Diversified grasslands		herbivores	Grasshopper abundance was sampled with pitfall and sticky traps	Temperate	Herbaceous plant	Grassland	Managed study	Generalist herbivore	2	8	6	individuals per 0.25m2	Herbivore abundance
15	39	Johannes Heinze	jheinze@uni-potsdam.de	Potsdam, Brandenburg, Germany	52.407°N	13.021°E	2.5	Ribwort plantain (Plantago lanceolata)	Ribwort plantain (Plantago lanceolata) + Dandelion (Taraxacum officinale)	2018	Diversified grasslands		herbivores	Grasshopper abundance was sampled with pitfall and sticky traps	Temperate	Herbaceous plant	Grassland	Managed study	Generalist herbivore	3	1	4	individuals per 0.25m2	Herbivore abundance
15	39	Johannes Heinze	jheinze@uni-potsdam.de	Potsdam, Brandenburg, Germany	52.407°N	13.021°E	2.5	Ribwort plantain (Plantago lanceolata)	Ribwort plantain (Plantago lanceolata) + Dandelion (Taraxacum officinale)	2018	Diversified grasslands		herbivores	Grasshopper abundance was sampled with pitfall and sticky traps	Temperate	Herbaceous plant	Grassland	Managed study	Generalist herbivore	3	2	2	individuals per 0.25m2	Herbivore abundance
15	39	Johannes Heinze	jheinze@uni-potsdam.de	Potsdam, Brandenburg, Germany	52.407°N	13.021°E	2.5	Ribwort plantain (Plantago lanceolata)	Ribwort plantain (Plantago lanceolata) + Tall oatgrass (Arrhenatherum elatius) + Sweet vernal grass (Anthoxanthum odoratum) + Dandelion (Taraxacum officinale)	2018	Diversified grasslands		herbivores	Grasshopper abundance was sampled with pitfall and sticky traps	Temperate	Herbaceous plant	Grassland	Managed study	Generalist herbivore	3	4	5	individuals per 0.25m2	Herbivore abundance
15	39	Johannes Heinze	jheinze@uni-potsdam.de	Potsdam, Brandenburg, Germany	52.407°N	13.021°E	2.5	Ribwort plantain (Plantago lanceolata)	Ribwort plantain (Plantago lanceolata) + Sweet vernal grass (Anthoxanthum odoratum) + Tall oatgrass (Arrhenatherum elatius) + Dandelion (Taraxacum officinale) + Field wood ruch (Luzula campestris) + Orchard grass (Dactylis glomerata) + Meadow soft grass (Holcus lanatus) + Blue grass (Poa pratensis)	2018	Diversified grasslands		herbivores	Grasshopper abundance was sampled with pitfall and sticky traps	Temperate	Herbaceous plant	Grassland	Managed study	Generalist herbivore	3	8	7	individuals per 0.25m2	Herbivore abundance
15	39	Johannes Heinze	jheinze@uni-potsdam.de	Potsdam, Brandenburg, Germany	52.407°N	13.021°E	2.5	Ribwort plantain (Plantago lanceolata)	Ribwort plantain (Plantago lanceolata) + Dandelion (Taraxacum officinale)	2018	Diversified grasslands		herbivores	Grasshopper abundance was sampled with pitfall and sticky traps	Temperate	Herbaceous plant	Grassland	Managed study	Generalist herbivore	4	1	5	individuals per 0.25m2	Herbivore abundance
15	39	Johannes Heinze	jheinze@uni-potsdam.de	Potsdam, Brandenburg, Germany	52.407°N	13.021°E	2.5	Ribwort plantain (Plantago lanceolata)	Ribwort plantain (Plantago lanceolata) + Dandelion (Taraxacum officinale)	2018	Diversified grasslands		herbivores	Grasshopper abundance was sampled with pitfall and sticky traps	Temperate	Herbaceous plant	Grassland	Managed study	Generalist herbivore	4	2	1	individuals per 0.25m2	Herbivore abundance
15	39	Johannes Heinze	jheinze@uni-potsdam.de	Potsdam, Brandenburg, Germany	52.407°N	13.021°E	2.5	Ribwort plantain (Plantago lanceolata)	Ribwort plantain (Plantago lanceolata) + Tall oatgrass (Arrhenatherum elatius) + Sweet vernal grass (Anthoxanthum odoratum) + Dandelion (Taraxacum officinale)	2018	Diversified grasslands		herbivores	Grasshopper abundance was sampled with pitfall and sticky traps	Temperate	Herbaceous plant	Grassland	Managed study	Generalist herbivore	4	4	6	individuals per 0.25m2	Herbivore abundance
15	39	Johannes Heinze	jheinze@uni-potsdam.de	Potsdam, Brandenburg, Germany	52.407°N	13.021°E	2.5	Ribwort plantain (Plantago lanceolata)	Ribwort plantain (Plantago lanceolata) + Sweet vernal grass (Anthoxanthum odoratum) + Tall oatgrass (Arrhenatherum elatius) + Dandelion (Taraxacum officinale) + Field wood ruch (Luzula campestris) + Orchard grass (Dactylis glomerata) + Meadow soft grass (Holcus lanatus) + Blue grass (Poa pratensis)	2018	Diversified grasslands		herbivores	Grasshopper abundance was sampled with pitfall and sticky traps	Temperate	Herbaceous plant	Grassland	Managed study	Generalist herbivore	4	8	4	individuals per 0.25m2	Herbivore abundance
15	39	Johannes Heinze	jheinze@uni-potsdam.de	Potsdam, Brandenburg, Germany	52.407°N	13.021°E	2.5	Ribwort plantain (Plantago lanceolata)	Ribwort plantain (Plantago lanceolata) + Dandelion (Taraxacum officinale)	2018	Diversified grasslands		herbivores	Grasshopper abundance was sampled with pitfall and sticky traps	Temperate	Herbaceous plant	Grassland	Managed study	Generalist herbivore	5	1	4	individuals per 0.25m2	Herbivore abundance
15	39	Johannes Heinze	jheinze@uni-potsdam.de	Potsdam, Brandenburg, Germany	52.407°N	13.021°E	2.5	Ribwort plantain (Plantago lanceolata)	Ribwort plantain (Plantago lanceolata) + Dandelion (Taraxacum officinale)	2018	Diversified grasslands		herbivores	Grasshopper abundance was sampled with pitfall and sticky traps	Temperate	Herbaceous plant	Grassland	Managed study	Generalist herbivore	5	2	4	individuals per 0.25m2	Herbivore abundance
15	39	Johannes Heinze	jheinze@uni-potsdam.de	Potsdam, Brandenburg, Germany	52.407°N	13.021°E	2.5	Ribwort plantain (Plantago lanceolata)	Ribwort plantain (Plantago lanceolata) + Tall oatgrass (Arrhenatherum elatius) + Sweet vernal grass (Anthoxanthum odoratum) + Dandelion (Taraxacum officinale)	2018	Diversified grasslands		herbivores	Grasshopper abundance was sampled with pitfall and sticky traps	Temperate	Herbaceous plant	Grassland	Managed study	Generalist herbivore	5	4	2	individuals per 0.25m2	Herbivore abundance
15	39	Johannes Heinze	jheinze@uni-potsdam.de	Potsdam, Brandenburg, Germany	52.407°N	13.021°E	2.5	Ribwort plantain (Plantago lanceolata)	Ribwort plantain (Plantago lanceolata) + Sweet vernal grass (Anthoxanthum odoratum) + Tall oatgrass (Arrhenatherum elatius) + Dandelion (Taraxacum officinale) + Field wood ruch (Luzula campestris) + Orchard grass (Dactylis glomerata) + Meadow soft grass (Holcus lanatus) + Blue grass (Poa pratensis)	2018	Diversified grasslands		herbivores	Grasshopper abundance was sampled with pitfall and sticky traps	Temperate	Herbaceous plant	Grassland	Managed study	Generalist herbivore	5	8	2	individuals per 0.25m2	Herbivore abundance
16	40	Margaret Kosmala	mkosmala@gmail.com	Cedar Creek, Minnesota, USA	45.404°N	93.188°W	2673	pure species	mixed species	2011	Diversified grasslands		aphids	Method: collected directly on the plant. Times: 12 sampling times each year	Temperate	Herbaceous plant	Grassland	Managed study	Generalist herbivore	1	1	166.667	individuals per plant	Herbivore abundance
16	40	Margaret Kosmala	mkosmala@gmail.com	Cedar Creek, Minnesota, USA	45.404°N	93.188°W	2673	pure species	mixed species	2011	Diversified grasslands		aphids	Method: collected directly on the plant. Times: 12 sampling times each year	Temperate	Herbaceous plant	Grassland	Managed study	Generalist herbivore	1	4	193.542	individuals per plant	Herbivore abundance
16	40	Margaret Kosmala	mkosmala@gmail.com	Cedar Creek, Minnesota, USA	45.404°N	93.188°W	2673	pure species	mixed species	2011	Diversified grasslands		aphids	Method: collected directly on the plant. Times: 12 sampling times each year	Temperate	Herbaceous plant	Grassland	Managed study	Generalist herbivore	1	16	116.931	individuals per plant	Herbivore abundance
16	40	Margaret Kosmala	mkosmala@gmail.com	Cedar Creek, Minnesota, USA	45.404°N	93.188°W	2673	pure species	mixed species	2011	Diversified grasslands		aphids	Method: collected directly on the plant. Times: 12 sampling times each year	Temperate	Herbaceous plant	Grassland	Managed study	Generalist herbivore	2	1	144.972	individuals per plant	Herbivore abundance
16	40	Margaret Kosmala	mkosmala@gmail.com	Cedar Creek, Minnesota, USA	45.404°N	93.188°W	2673	pure species	mixed species	2011	Diversified grasslands		aphids	Method: collected directly on the plant. Times: 12 sampling times each year	Temperate	Herbaceous plant	Grassland	Managed study	Generalist herbivore	2	4	177.167	individuals per plant	Herbivore abundance
16	40	Margaret Kosmala	mkosmala@gmail.com	Cedar Creek, Minnesota, USA	45.404°N	93.188°W	2673	pure species	mixed species	2011	Diversified grasslands		aphids	Method: collected directly on the plant. Times: 12 sampling times each year	Temperate	Herbaceous plant	Grassland	Managed study	Generalist herbivore	2	16	224.25	individuals per plant	Herbivore abundance
16	40	Margaret Kosmala	mkosmala@gmail.com	Cedar Creek, Minnesota, USA	45.404°N	93.188°W	2673	pure species	mixed species	2011	Diversified grasslands		aphids	Method: collected directly on the plant. Times: 12 sampling times each year	Temperate	Herbaceous plant	Grassland	Managed study	Generalist herbivore	3	1	251.486	individuals per plant	Herbivore abundance
16	40	Margaret Kosmala	mkosmala@gmail.com	Cedar Creek, Minnesota, USA	45.404°N	93.188°W	2673	pure species	mixed species	2011	Diversified grasslands		aphids	Method: collected directly on the plant. Times: 12 sampling times each year	Temperate	Herbaceous plant	Grassland	Managed study	Generalist herbivore	3	4	173.181	individuals per plant	Herbivore abundance
16	40	Margaret Kosmala	mkosmala@gmail.com	Cedar Creek, Minnesota, USA	45.404°N	93.188°W	2673	pure species	mixed species	2011	Diversified grasslands		aphids	Method: collected directly on the plant. Times: 12 sampling times each year	Temperate	Herbaceous plant	Grassland	Managed study	Generalist herbivore	3	16	133.097	individuals per plant	Herbivore abundance
16	40	Margaret Kosmala	mkosmala@gmail.com	Cedar Creek, Minnesota, USA	45.404°N	93.188°W	2673	pure species	mixed species	2011	Diversified grasslands		aphids	Method: collected directly on the plant. Times: 12 sampling times each year	Temperate	Herbaceous plant	Grassland	Managed study	Generalist herbivore	4	1	210.917	individuals per plant	Herbivore abundance
16	40	Margaret Kosmala	mkosmala@gmail.com	Cedar Creek, Minnesota, USA	45.404°N	93.188°W	2673	pure species	mixed species	2011	Diversified grasslands		aphids	Method: collected directly on the plant. Times: 12 sampling times each year	Temperate	Herbaceous plant	Grassland	Managed study	Generalist herbivore	4	4	121.917	individuals per plant	Herbivore abundance
16	40	Margaret Kosmala	mkosmala@gmail.com	Cedar Creek, Minnesota, USA	45.404°N	93.188°W	2673	pure species	mixed species	2011	Diversified grasslands		aphids	Method: collected directly on the plant. Times: 12 sampling times each year	Temperate	Herbaceous plant	Grassland	Managed study	Generalist herbivore	4	16	329.528	individuals per plant	Herbivore abundance
16	40	Margaret Kosmala	mkosmala@gmail.com	Cedar Creek, Minnesota, USA	45.404°N	93.188°W	2673	pure species	mixed species	2011	Diversified grasslands		aphids	Method: collected directly on the plant. Times: 12 sampling times each year	Temperate	Herbaceous plant	Grassland	Managed study	Generalist herbivore	5	1	169.014	individuals per plant	Herbivore abundance
16	40	Margaret Kosmala	mkosmala@gmail.com	Cedar Creek, Minnesota, USA	45.404°N	93.188°W	2673	pure species	mixed species	2011	Diversified grasslands		aphids	Method: collected directly on the plant. Times: 12 sampling times each year	Temperate	Herbaceous plant	Grassland	Managed study	Generalist herbivore	5	4	145.208	individuals per plant	Herbivore abundance
16	40	Margaret Kosmala	mkosmala@gmail.com	Cedar Creek, Minnesota, USA	45.404°N	93.188°W	2673	pure species	mixed species	2011	Diversified grasslands		aphids	Method: collected directly on the plant. Times: 12 sampling times each year	Temperate	Herbaceous plant	Grassland	Managed study	Generalist herbivore	5	16	142.375	individuals per plant	Herbivore abundance
16	40	Margaret Kosmala	mkosmala@gmail.com	Cedar Creek, Minnesota, USA	45.404°N	93.188°W	2673	pure species	mixed species	2011	Diversified grasslands		aphids	Method: collected directly on the plant. Times: 12 sampling times each year	Temperate	Herbaceous plant	Grassland	Managed study	Generalist herbivore	6	1	159.681	individuals per plant	Herbivore abundance
16	40	Margaret Kosmala	mkosmala@gmail.com	Cedar Creek, Minnesota, USA	45.404°N	93.188°W	2673	pure species	mixed species	2011	Diversified grasslands		aphids	Method: collected directly on the plant. Times: 12 sampling times each year	Temperate	Herbaceous plant	Grassland	Managed study	Generalist herbivore	6	4	139.292	individuals per plant	Herbivore abundance
16	40	Margaret Kosmala	mkosmala@gmail.com	Cedar Creek, Minnesota, USA	45.404°N	93.188°W	2673	pure species	mixed species	2011	Diversified grasslands		aphids	Method: collected directly on the plant. Times: 12 sampling times each year	Temperate	Herbaceous plant	Grassland	Managed study	Generalist herbivore	6	16	133.347	individuals per plant	Herbivore abundance
16	40	Margaret Kosmala	mkosmala@gmail.com	Cedar Creek, Minnesota, USA	45.404°N	93.188°W	2673	pure species	mixed species	2011	Diversified grasslands		aphids	Method: collected directly on the plant. Times: 12 sampling times each year	Temperate	Herbaceous plant	Grassland	Managed study	Generalist herbivore	7	1	272.125	individuals per plant	Herbivore abundance
16	40	Margaret Kosmala	mkosmala@gmail.com	Cedar Creek, Minnesota, USA	45.404°N	93.188°W	2673	pure species	mixed species	2011	Diversified grasslands		aphids	Method: collected directly on the plant. Times: 12 sampling times each year	Temperate	Herbaceous plant	Grassland	Managed study	Generalist herbivore	7	4	161.972	individuals per plant	Herbivore abundance
16	40	Margaret Kosmala	mkosmala@gmail.com	Cedar Creek, Minnesota, USA	45.404°N	93.188°W	2673	pure species	mixed species	2011	Diversified grasslands		aphids	Method: collected directly on the plant. Times: 12 sampling times each year	Temperate	Herbaceous plant	Grassland	Managed study	Generalist herbivore	7	16	151.014	individuals per plant	Herbivore abundance
16	40	Margaret Kosmala	mkosmala@gmail.com	Cedar Creek, Minnesota, USA	45.404°N	93.188°W	2673	pure species	mixed species	2011	Diversified grasslands		aphids	Method: collected directly on the plant. Times: 12 sampling times each year	Temperate	Herbaceous plant	Grassland	Managed study	Generalist herbivore	8	1	162.125	individuals per plant	Herbivore abundance
16	40	Margaret Kosmala	mkosmala@gmail.com	Cedar Creek, Minnesota, USA	45.404°N	93.188°W	2673	pure species	mixed species	2011	Diversified grasslands		aphids	Method: collected directly on the plant. Times: 12 sampling times each year	Temperate	Herbaceous plant	Grassland	Managed study	Generalist herbivore	8	4	94.0417	individuals per plant	Herbivore abundance
16	40	Margaret Kosmala	mkosmala@gmail.com	Cedar Creek, Minnesota, USA	45.404°N	93.188°W	2673	pure species	mixed species	2011	Diversified grasslands		aphids	Method: collected directly on the plant. Times: 12 sampling times each year	Temperate	Herbaceous plant	Grassland	Managed study	Generalist herbivore	8	16	169.708	individuals per plant	Herbivore abundance
16	40	Margaret Kosmala	mkosmala@gmail.com	Cedar Creek, Minnesota, USA	45.404°N	93.188°W	2673	pure species	mixed species	2011	Diversified grasslands		aphids	Method: collected directly on the plant. Times: 12 sampling times each year	Temperate	Herbaceous plant	Grassland	Managed study	Generalist herbivore	9	1	120.806	individuals per plant	Herbivore abundance
16	40	Margaret Kosmala	mkosmala@gmail.com	Cedar Creek, Minnesota, USA	45.404°N	93.188°W	2673	pure species	mixed species	2011	Diversified grasslands		aphids	Method: collected directly on the plant. Times: 12 sampling times each year	Temperate	Herbaceous plant	Grassland	Managed study	Generalist herbivore	9	4	166.458	individuals per plant	Herbivore abundance
16	40	Margaret Kosmala	mkosmala@gmail.com	Cedar Creek, Minnesota, USA	45.404°N	93.188°W	2673	pure species	mixed species	2011	Diversified grasslands		aphids	Method: collected directly on the plant. Times: 12 sampling times each year	Temperate	Herbaceous plant	Grassland	Managed study	Generalist herbivore	9	16	192.319	individuals per plant	Herbivore abundance
16	40	Margaret Kosmala	mkosmala@gmail.com	Cedar Creek, Minnesota, USA	45.404°N	93.188°W	2673	pure species	mixed species	2011	Diversified grasslands		aphids	Method: collected directly on the plant. Times: 12 sampling times each year	Temperate	Herbaceous plant	Grassland	Managed study	Generalist herbivore	10	1	162	individuals per plant	Herbivore abundance
16	40	Margaret Kosmala	mkosmala@gmail.com	Cedar Creek, Minnesota, USA	45.404°N	93.188°W	2673	pure species	mixed species	2011	Diversified grasslands		aphids	Method: collected directly on the plant. Times: 12 sampling times each year	Temperate	Herbaceous plant	Grassland	Managed study	Generalist herbivore	10	4	185.639	individuals per plant	Herbivore abundance
16	40	Margaret Kosmala	mkosmala@gmail.com	Cedar Creek, Minnesota, USA	45.404°N	93.188°W	2673	pure species	mixed species	2011	Diversified grasslands		aphids	Method: collected directly on the plant. Times: 12 sampling times each year	Temperate	Herbaceous plant	Grassland	Managed study	Generalist herbivore	10	16	223.986	individuals per plant	Herbivore abundance
16	40	Margaret Kosmala	mkosmala@gmail.com	Cedar Creek, Minnesota, USA	45.404°N	93.188°W	2673	pure species	mixed species	2011	Diversified grasslands		aphids	Method: collected directly on the plant. Times: 12 sampling times each year	Temperate	Herbaceous plant	Grassland	Managed study	Generalist herbivore	11	1	105.361	individuals per plant	Herbivore abundance
16	40	Margaret Kosmala	mkosmala@gmail.com	Cedar Creek, Minnesota, USA	45.404°N	93.188°W	2673	pure species	mixed species	2011	Diversified grasslands		aphids	Method: collected directly on the plant. Times: 12 sampling times each year	Temperate	Herbaceous plant	Grassland	Managed study	Generalist herbivore	11	4	226.611	individuals per plant	Herbivore abundance
16	40	Margaret Kosmala	mkosmala@gmail.com	Cedar Creek, Minnesota, USA	45.404°N	93.188°W	2673	pure species	mixed species	2011	Diversified grasslands		aphids	Method: collected directly on the plant. Times: 12 sampling times each year	Temperate	Herbaceous plant	Grassland	Managed study	Generalist herbivore	11	16	148.375	individuals per plant	Herbivore abundance
16	40	Margaret Kosmala	mkosmala@gmail.com	Cedar Creek, Minnesota, USA	45.404°N	93.188°W	2673	pure species	mixed species	2012	Diversified grasslands		aphids	Method: collected directly on the plant. Times: 10 sampling times each year	Temperate	Herbaceous plant	Grassland	Managed study	Generalist herbivore	1	1	228.683	individuals per plant	Herbivore abundance
16	40	Margaret Kosmala	mkosmala@gmail.com	Cedar Creek, Minnesota, USA	45.404°N	93.188°W	2673	pure species	mixed species	2012	Diversified grasslands		aphids	Method: collected directly on the plant. Times: 10 sampling times each year	Temperate	Herbaceous plant	Grassland	Managed study	Generalist herbivore	1	4	200.767	individuals per plant	Herbivore abundance
16	40	Margaret Kosmala	mkosmala@gmail.com	Cedar Creek, Minnesota, USA	45.404°N	93.188°W	2673	pure species	mixed species	2012	Diversified grasslands		aphids	Method: collected directly on the plant. Times: 10 sampling times each year	Temperate	Herbaceous plant	Grassland	Managed study	Generalist herbivore	1	16	151.617	individuals per plant	Herbivore abundance
16	40	Margaret Kosmala	mkosmala@gmail.com	Cedar Creek, Minnesota, USA	45.404°N	93.188°W	2673	pure species	mixed species	2012	Diversified grasslands		aphids	Method: collected directly on the plant. Times: 10 sampling times each year	Temperate	Herbaceous plant	Grassland	Managed study	Generalist herbivore	2	1	186.217	individuals per plant	Herbivore abundance
16	40	Margaret Kosmala	mkosmala@gmail.com	Cedar Creek, Minnesota, USA	45.404°N	93.188°W	2673	pure species	mixed species	2012	Diversified grasslands		aphids	Method: collected directly on the plant. Times: 10 sampling times each year	Temperate	Herbaceous plant	Grassland	Managed study	Generalist herbivore	2	4	107.25	individuals per plant	Herbivore abundance
16	40	Margaret Kosmala	mkosmala@gmail.com	Cedar Creek, Minnesota, USA	45.404°N	93.188°W	2673	pure species	mixed species	2012	Diversified grasslands		aphids	Method: collected directly on the plant. Times: 10 sampling times each year	Temperate	Herbaceous plant	Grassland	Managed study	Generalist herbivore	2	16	129.083	individuals per plant	Herbivore abundance
16	40	Margaret Kosmala	mkosmala@gmail.com	Cedar Creek, Minnesota, USA	45.404°N	93.188°W	2673	pure species	mixed species	2012	Diversified grasslands		aphids	Method: collected directly on the plant. Times: 10 sampling times each year	Temperate	Herbaceous plant	Grassland	Managed study	Generalist herbivore	3	1	242.3	individuals per plant	Herbivore abundance
16	40	Margaret Kosmala	mkosmala@gmail.com	Cedar Creek, Minnesota, USA	45.404°N	93.188°W	2673	pure species	mixed species	2012	Diversified grasslands		aphids	Method: collected directly on the plant. Times: 10 sampling times each year	Temperate	Herbaceous plant	Grassland	Managed study	Generalist herbivore	3	4	276.483	individuals per plant	Herbivore abundance
16	40	Margaret Kosmala	mkosmala@gmail.com	Cedar Creek, Minnesota, USA	45.404°N	93.188°W	2673	pure species	mixed species	2012	Diversified grasslands		aphids	Method: collected directly on the plant. Times: 10 sampling times each year	Temperate	Herbaceous plant	Grassland	Managed study	Generalist herbivore	3	16	167.9	individuals per plant	Herbivore abundance
16	40	Margaret Kosmala	mkosmala@gmail.com	Cedar Creek, Minnesota, USA	45.404°N	93.188°W	2673	pure species	mixed species	2012	Diversified grasslands		aphids	Method: collected directly on the plant. Times: 10 sampling times each year	Temperate	Herbaceous plant	Grassland	Managed study	Generalist herbivore	4	1	94.9167	individuals per plant	Herbivore abundance
16	40	Margaret Kosmala	mkosmala@gmail.com	Cedar Creek, Minnesota, USA	45.404°N	93.188°W	2673	pure species	mixed species	2012	Diversified grasslands		aphids	Method: collected directly on the plant. Times: 10 sampling times each year	Temperate	Herbaceous plant	Grassland	Managed study	Generalist herbivore	4	4	194.1	individuals per plant	Herbivore abundance
16	40	Margaret Kosmala	mkosmala@gmail.com	Cedar Creek, Minnesota, USA	45.404°N	93.188°W	2673	pure species	mixed species	2012	Diversified grasslands		aphids	Method: collected directly on the plant. Times: 10 sampling times each year	Temperate	Herbaceous plant	Grassland	Managed study	Generalist herbivore	4	16	264.217	individuals per plant	Herbivore abundance
16	40	Margaret Kosmala	mkosmala@gmail.com	Cedar Creek, Minnesota, USA	45.404°N	93.188°W	2673	pure species	mixed species	2012	Diversified grasslands		aphids	Method: collected directly on the plant. Times: 10 sampling times each year	Temperate	Herbaceous plant	Grassland	Managed study	Generalist herbivore	5	1	255.3	individuals per plant	Herbivore abundance
16	40	Margaret Kosmala	mkosmala@gmail.com	Cedar Creek, Minnesota, USA	45.404°N	93.188°W	2673	pure species	mixed species	2012	Diversified grasslands		aphids	Method: collected directly on the plant. Times: 10 sampling times each year	Temperate	Herbaceous plant	Grassland	Managed study	Generalist herbivore	5	4	346.067	individuals per plant	Herbivore abundance
16	40	Margaret Kosmala	mkosmala@gmail.com	Cedar Creek, Minnesota, USA	45.404°N	93.188°W	2673	pure species	mixed species	2012	Diversified grasslands		aphids	Method: collected directly on the plant. Times: 10 sampling times each year	Temperate	Herbaceous plant	Grassland	Managed study	Generalist herbivore	5	16	135.717	individuals per plant	Herbivore abundance
16	40	Margaret Kosmala	mkosmala@gmail.com	Cedar Creek, Minnesota, USA	45.404°N	93.188°W	2673	pure species	mixed species	2012	Diversified grasslands		aphids	Method: collected directly on the plant. Times: 10 sampling times each year	Temperate	Herbaceous plant	Grassland	Managed study	Generalist herbivore	6	1	157.483	individuals per plant	Herbivore abundance
16	40	Margaret Kosmala	mkosmala@gmail.com	Cedar Creek, Minnesota, USA	45.404°N	93.188°W	2673	pure species	mixed species	2012	Diversified grasslands		aphids	Method: collected directly on the plant. Times: 10 sampling times each year	Temperate	Herbaceous plant	Grassland	Managed study	Generalist herbivore	6	4	249.167	individuals per plant	Herbivore abundance
16	40	Margaret Kosmala	mkosmala@gmail.com	Cedar Creek, Minnesota, USA	45.404°N	93.188°W	2673	pure species	mixed species	2012	Diversified grasslands		aphids	Method: collected directly on the plant. Times: 10 sampling times each year	Temperate	Herbaceous plant	Grassland	Managed study	Generalist herbivore	6	16	122.033	individuals per plant	Herbivore abundance
16	40	Margaret Kosmala	mkosmala@gmail.com	Cedar Creek, Minnesota, USA	45.404°N	93.188°W	2673	pure species	mixed species	2012	Diversified grasslands		aphids	Method: collected directly on the plant. Times: 10 sampling times each year	Temperate	Herbaceous plant	Grassland	Managed study	Generalist herbivore	7	1	465.217	individuals per plant	Herbivore abundance
16	40	Margaret Kosmala	mkosmala@gmail.com	Cedar Creek, Minnesota, USA	45.404°N	93.188°W	2673	pure species	mixed species	2012	Diversified grasslands		aphids	Method: collected directly on the plant. Times: 10 sampling times each year	Temperate	Herbaceous plant	Grassland	Managed study	Generalist herbivore	7	4	213.783	individuals per plant	Herbivore abundance
16	40	Margaret Kosmala	mkosmala@gmail.com	Cedar Creek, Minnesota, USA	45.404°N	93.188°W	2673	pure species	mixed species	2012	Diversified grasslands		aphids	Method: collected directly on the plant. Times: 10 sampling times each year	Temperate	Herbaceous plant	Grassland	Managed study	Generalist herbivore	7	16	98.75	individuals per plant	Herbivore abundance
16	40	Margaret Kosmala	mkosmala@gmail.com	Cedar Creek, Minnesota, USA	45.404°N	93.188°W	2673	pure species	mixed species	2012	Diversified grasslands		aphids	Method: collected directly on the plant. Times: 10 sampling times each year	Temperate	Herbaceous plant	Grassland	Managed study	Generalist herbivore	8	1	302.667	individuals per plant	Herbivore abundance
16	40	Margaret Kosmala	mkosmala@gmail.com	Cedar Creek, Minnesota, USA	45.404°N	93.188°W	2673	pure species	mixed species	2012	Diversified grasslands		aphids	Method: collected directly on the plant. Times: 10 sampling times each year	Temperate	Herbaceous plant	Grassland	Managed study	Generalist herbivore	8	4	281.55	individuals per plant	Herbivore abundance
16	40	Margaret Kosmala	mkosmala@gmail.com	Cedar Creek, Minnesota, USA	45.404°N	93.188°W	2673	pure species	mixed species	2012	Diversified grasslands		aphids	Method: collected directly on the plant. Times: 10 sampling times each year	Temperate	Herbaceous plant	Grassland	Managed study	Generalist herbivore	8	16	209.85	individuals per plant	Herbivore abundance
16	40	Margaret Kosmala	mkosmala@gmail.com	Cedar Creek, Minnesota, USA	45.404°N	93.188°W	2673	pure species	mixed species	2012	Diversified grasslands		aphids	Method: collected directly on the plant. Times: 10 sampling times each year	Temperate	Herbaceous plant	Grassland	Managed study	Generalist herbivore	9	1	182.883	individuals per plant	Herbivore abundance
16	40	Margaret Kosmala	mkosmala@gmail.com	Cedar Creek, Minnesota, USA	45.404°N	93.188°W	2673	pure species	mixed species	2012	Diversified grasslands		aphids	Method: collected directly on the plant. Times: 10 sampling times each year	Temperate	Herbaceous plant	Grassland	Managed study	Generalist herbivore	9	4	239.317	individuals per plant	Herbivore abundance
16	40	Margaret Kosmala	mkosmala@gmail.com	Cedar Creek, Minnesota, USA	45.404°N	93.188°W	2673	pure species	mixed species	2012	Diversified grasslands		aphids	Method: collected directly on the plant. Times: 10 sampling times each year	Temperate	Herbaceous plant	Grassland	Managed study	Generalist herbivore	9	16	93.5	individuals per plant	Herbivore abundance
16	40	Margaret Kosmala	mkosmala@gmail.com	Cedar Creek, Minnesota, USA	45.404°N	93.188°W	2673	pure species	mixed species	2012	Diversified grasslands		aphids	Method: collected directly on the plant. Times: 10 sampling times each year	Temperate	Herbaceous plant	Grassland	Managed study	Generalist herbivore	10	1	209.533	individuals per plant	Herbivore abundance
16	40	Margaret Kosmala	mkosmala@gmail.com	Cedar Creek, Minnesota, USA	45.404°N	93.188°W	2673	pure species	mixed species	2012	Diversified grasslands		aphids	Method: collected directly on the plant. Times: 10 sampling times each year	Temperate	Herbaceous plant	Grassland	Managed study	Generalist herbivore	10	4	187.267	individuals per plant	Herbivore abundance
16	40	Margaret Kosmala	mkosmala@gmail.com	Cedar Creek, Minnesota, USA	45.404°N	93.188°W	2673	pure species	mixed species	2012	Diversified grasslands		aphids	Method: collected directly on the plant. Times: 10 sampling times each year	Temperate	Herbaceous plant	Grassland	Managed study	Generalist herbivore	10	16	181.467	individuals per plant	Herbivore abundance
16	40	Margaret Kosmala	mkosmala@gmail.com	Cedar Creek, Minnesota, USA	45.404°N	93.188°W	2673	pure species	mixed species	2012	Diversified grasslands		aphids	Method: collected directly on the plant. Times: 10 sampling times each year	Temperate	Herbaceous plant	Grassland	Managed study	Generalist herbivore	11	1	143.467	individuals per plant	Herbivore abundance
16	40	Margaret Kosmala	mkosmala@gmail.com	Cedar Creek, Minnesota, USA	45.404°N	93.188°W	2673	pure species	mixed species	2012	Diversified grasslands		aphids	Method: collected directly on the plant. Times: 10 sampling times each year	Temperate	Herbaceous plant	Grassland	Managed study	Generalist herbivore	11	4	262.617	individuals per plant	Herbivore abundance
16	40	Margaret Kosmala	mkosmala@gmail.com	Cedar Creek, Minnesota, USA	45.404°N	93.188°W	2673	pure species	mixed species	2012	Diversified grasslands		aphids	Method: collected directly on the plant. Times: 10 sampling times each year	Temperate	Herbaceous plant	Grassland	Managed study	Generalist herbivore	11	16	123.6	individuals per plant	Herbivore abundance
16	40	Margaret Kosmala	mkosmala@gmail.com	Cedar Creek, Minnesota, USA	45.404°N	93.188°W	2673	pure species	mixed species	2011	Diversified grasslands		aphids	Method: collected directly on the plant. Times: 12 sampling times each year	Temperate	Herbaceous plant	Grassland	Managed study	Generalist herbivore	1	1	166.667	individuals per plant	Herbivore abundance
16	40	Margaret Kosmala	mkosmala@gmail.com	Cedar Creek, Minnesota, USA	45.404°N	93.188°W	2673	pure species	mixed species	2011	Diversified grasslands		aphids	Method: collected directly on the plant. Times: 12 sampling times each year	Temperate	Herbaceous plant	Grassland	Managed study	Generalist herbivore	1	4	193.542	individuals per plant	Herbivore abundance
16	40	Margaret Kosmala	mkosmala@gmail.com	Cedar Creek, Minnesota, USA	45.404°N	93.188°W	2673	pure species	mixed species	2011	Diversified grasslands		aphids	Method: collected directly on the plant. Times: 12 sampling times each year	Temperate	Herbaceous plant	Grassland	Managed study	Generalist herbivore	1	16	116.931	individuals per plant	Herbivore abundance
16	40	Margaret Kosmala	mkosmala@gmail.com	Cedar Creek, Minnesota, USA	45.404°N	93.188°W	2673	pure species	mixed species	2011	Diversified grasslands		aphids	Method: collected directly on the plant. Times: 12 sampling times each year	Temperate	Herbaceous plant	Grassland	Managed study	Generalist herbivore	2	1	144.972	individuals per plant	Herbivore abundance
16	40	Margaret Kosmala	mkosmala@gmail.com	Cedar Creek, Minnesota, USA	45.404°N	93.188°W	2673	pure species	mixed species	2011	Diversified grasslands		aphids	Method: collected directly on the plant. Times: 12 sampling times each year	Temperate	Herbaceous plant	Grassland	Managed study	Generalist herbivore	2	4	177.167	individuals per plant	Herbivore abundance
16	40	Margaret Kosmala	mkosmala@gmail.com	Cedar Creek, Minnesota, USA	45.404°N	93.188°W	2673	pure species	mixed species	2011	Diversified grasslands		aphids	Method: collected directly on the plant. Times: 12 sampling times each year	Temperate	Herbaceous plant	Grassland	Managed study	Generalist herbivore	2	16	224.25	individuals per plant	Herbivore abundance
16	40	Margaret Kosmala	mkosmala@gmail.com	Cedar Creek, Minnesota, USA	45.404°N	93.188°W	2673	pure species	mixed species	2011	Diversified grasslands		aphids	Method: collected directly on the plant. Times: 12 sampling times each year	Temperate	Herbaceous plant	Grassland	Managed study	Generalist herbivore	3	1	251.486	individuals per plant	Herbivore abundance
16	40	Margaret Kosmala	mkosmala@gmail.com	Cedar Creek, Minnesota, USA	45.404°N	93.188°W	2673	pure species	mixed species	2011	Diversified grasslands		aphids	Method: collected directly on the plant. Times: 12 sampling times each year	Temperate	Herbaceous plant	Grassland	Managed study	Generalist herbivore	3	4	173.181	individuals per plant	Herbivore abundance
16	40	Margaret Kosmala	mkosmala@gmail.com	Cedar Creek, Minnesota, USA	45.404°N	93.188°W	2673	pure species	mixed species	2011	Diversified grasslands		aphids	Method: collected directly on the plant. Times: 12 sampling times each year	Temperate	Herbaceous plant	Grassland	Managed study	Generalist herbivore	3	16	133.097	individuals per plant	Herbivore abundance
16	40	Margaret Kosmala	mkosmala@gmail.com	Cedar Creek, Minnesota, USA	45.404°N	93.188°W	2673	pure species	mixed species	2011	Diversified grasslands		aphids	Method: collected directly on the plant. Times: 12 sampling times each year	Temperate	Herbaceous plant	Grassland	Managed study	Generalist herbivore	4	1	210.917	individuals per plant	Herbivore abundance
16	40	Margaret Kosmala	mkosmala@gmail.com	Cedar Creek, Minnesota, USA	45.404°N	93.188°W	2673	pure species	mixed species	2011	Diversified grasslands		aphids	Method: collected directly on the plant. Times: 12 sampling times each year	Temperate	Herbaceous plant	Grassland	Managed study	Generalist herbivore	4	4	121.917	individuals per plant	Herbivore abundance
16	40	Margaret Kosmala	mkosmala@gmail.com	Cedar Creek, Minnesota, USA	45.404°N	93.188°W	2673	pure species	mixed species	2011	Diversified grasslands		aphids	Method: collected directly on the plant. Times: 12 sampling times each year	Temperate	Herbaceous plant	Grassland	Managed study	Generalist herbivore	4	16	329.528	individuals per plant	Herbivore abundance
16	40	Margaret Kosmala	mkosmala@gmail.com	Cedar Creek, Minnesota, USA	45.404°N	93.188°W	2673	pure species	mixed species	2011	Diversified grasslands		aphids	Method: collected directly on the plant. Times: 12 sampling times each year	Temperate	Herbaceous plant	Grassland	Managed study	Generalist herbivore	5	1	169.014	individuals per plant	Herbivore abundance
16	40	Margaret Kosmala	mkosmala@gmail.com	Cedar Creek, Minnesota, USA	45.404°N	93.188°W	2673	pure species	mixed species	2011	Diversified grasslands		aphids	Method: collected directly on the plant. Times: 12 sampling times each year	Temperate	Herbaceous plant	Grassland	Managed study	Generalist herbivore	5	4	145.208	individuals per plant	Herbivore abundance
16	40	Margaret Kosmala	mkosmala@gmail.com	Cedar Creek, Minnesota, USA	45.404°N	93.188°W	2673	pure species	mixed species	2011	Diversified grasslands		aphids	Method: collected directly on the plant. Times: 12 sampling times each year	Temperate	Herbaceous plant	Grassland	Managed study	Generalist herbivore	5	16	142.375	individuals per plant	Herbivore abundance
16	40	Margaret Kosmala	mkosmala@gmail.com	Cedar Creek, Minnesota, USA	45.404°N	93.188°W	2673	pure species	mixed species	2011	Diversified grasslands		aphids	Method: collected directly on the plant. Times: 12 sampling times each year	Temperate	Herbaceous plant	Grassland	Managed study	Generalist herbivore	6	1	159.681	individuals per plant	Herbivore abundance
16	40	Margaret Kosmala	mkosmala@gmail.com	Cedar Creek, Minnesota, USA	45.404°N	93.188°W	2673	pure species	mixed species	2011	Diversified grasslands		aphids	Method: collected directly on the plant. Times: 12 sampling times each year	Temperate	Herbaceous plant	Grassland	Managed study	Generalist herbivore	6	4	139.292	individuals per plant	Herbivore abundance
16	40	Margaret Kosmala	mkosmala@gmail.com	Cedar Creek, Minnesota, USA	45.404°N	93.188°W	2673	pure species	mixed species	2011	Diversified grasslands		aphids	Method: collected directly on the plant. Times: 12 sampling times each year	Temperate	Herbaceous plant	Grassland	Managed study	Generalist herbivore	6	16	133.347	individuals per plant	Herbivore abundance
16	40	Margaret Kosmala	mkosmala@gmail.com	Cedar Creek, Minnesota, USA	45.404°N	93.188°W	2673	pure species	mixed species	2011	Diversified grasslands		aphids	Method: collected directly on the plant. Times: 12 sampling times each year	Temperate	Herbaceous plant	Grassland	Managed study	Generalist herbivore	7	1	272.125	individuals per plant	Herbivore abundance
16	40	Margaret Kosmala	mkosmala@gmail.com	Cedar Creek, Minnesota, USA	45.404°N	93.188°W	2673	pure species	mixed species	2011	Diversified grasslands		aphids	Method: collected directly on the plant. Times: 12 sampling times each year	Temperate	Herbaceous plant	Grassland	Managed study	Generalist herbivore	7	4	161.972	individuals per plant	Herbivore abundance
16	40	Margaret Kosmala	mkosmala@gmail.com	Cedar Creek, Minnesota, USA	45.404°N	93.188°W	2673	pure species	mixed species	2011	Diversified grasslands		aphids	Method: collected directly on the plant. Times: 12 sampling times each year	Temperate	Herbaceous plant	Grassland	Managed study	Generalist herbivore	7	16	151.014	individuals per plant	Herbivore abundance
16	40	Margaret Kosmala	mkosmala@gmail.com	Cedar Creek, Minnesota, USA	45.404°N	93.188°W	2673	pure species	mixed species	2011	Diversified grasslands		aphids	Method: collected directly on the plant. Times: 12 sampling times each year	Temperate	Herbaceous plant	Grassland	Managed study	Generalist herbivore	8	1	162.125	individuals per plant	Herbivore abundance
16	40	Margaret Kosmala	mkosmala@gmail.com	Cedar Creek, Minnesota, USA	45.404°N	93.188°W	2673	pure species	mixed species	2011	Diversified grasslands		aphids	Method: collected directly on the plant. Times: 12 sampling times each year	Temperate	Herbaceous plant	Grassland	Managed study	Generalist herbivore	8	4	94.0417	individuals per plant	Herbivore abundance
16	40	Margaret Kosmala	mkosmala@gmail.com	Cedar Creek, Minnesota, USA	45.404°N	93.188°W	2673	pure species	mixed species	2011	Diversified grasslands		aphids	Method: collected directly on the plant. Times: 12 sampling times each year	Temperate	Herbaceous plant	Grassland	Managed study	Generalist herbivore	8	16	169.708	individuals per plant	Herbivore abundance
16	40	Margaret Kosmala	mkosmala@gmail.com	Cedar Creek, Minnesota, USA	45.404°N	93.188°W	2673	pure species	mixed species	2011	Diversified grasslands		aphids	Method: collected directly on the plant. Times: 12 sampling times each year	Temperate	Herbaceous plant	Grassland	Managed study	Generalist herbivore	9	1	120.806	individuals per plant	Herbivore abundance
16	40	Margaret Kosmala	mkosmala@gmail.com	Cedar Creek, Minnesota, USA	45.404°N	93.188°W	2673	pure species	mixed species	2011	Diversified grasslands		aphids	Method: collected directly on the plant. Times: 12 sampling times each year	Temperate	Herbaceous plant	Grassland	Managed study	Generalist herbivore	9	4	166.458	individuals per plant	Herbivore abundance
16	40	Margaret Kosmala	mkosmala@gmail.com	Cedar Creek, Minnesota, USA	45.404°N	93.188°W	2673	pure species	mixed species	2011	Diversified grasslands		aphids	Method: collected directly on the plant. Times: 12 sampling times each year	Temperate	Herbaceous plant	Grassland	Managed study	Generalist herbivore	9	16	192.319	individuals per plant	Herbivore abundance
16	40	Margaret Kosmala	mkosmala@gmail.com	Cedar Creek, Minnesota, USA	45.404°N	93.188°W	2673	pure species	mixed species	2011	Diversified grasslands		aphids	Method: collected directly on the plant. Times: 12 sampling times each year	Temperate	Herbaceous plant	Grassland	Managed study	Generalist herbivore	10	1	162	individuals per plant	Herbivore abundance
16	40	Margaret Kosmala	mkosmala@gmail.com	Cedar Creek, Minnesota, USA	45.404°N	93.188°W	2673	pure species	mixed species	2011	Diversified grasslands		aphids	Method: collected directly on the plant. Times: 12 sampling times each year	Temperate	Herbaceous plant	Grassland	Managed study	Generalist herbivore	10	4	185.639	individuals per plant	Herbivore abundance
16	40	Margaret Kosmala	mkosmala@gmail.com	Cedar Creek, Minnesota, USA	45.404°N	93.188°W	2673	pure species	mixed species	2011	Diversified grasslands		aphids	Method: collected directly on the plant. Times: 12 sampling times each year	Temperate	Herbaceous plant	Grassland	Managed study	Generalist herbivore	10	16	223.986	individuals per plant	Herbivore abundance
16	40	Margaret Kosmala	mkosmala@gmail.com	Cedar Creek, Minnesota, USA	45.404°N	93.188°W	2673	pure species	mixed species	2011	Diversified grasslands		aphids	Method: collected directly on the plant. Times: 12 sampling times each year	Temperate	Herbaceous plant	Grassland	Managed study	Generalist herbivore	11	1	105.361	individuals per plant	Herbivore abundance
16	40	Margaret Kosmala	mkosmala@gmail.com	Cedar Creek, Minnesota, USA	45.404°N	93.188°W	2673	pure species	mixed species	2011	Diversified grasslands		aphids	Method: collected directly on the plant. Times: 12 sampling times each year	Temperate	Herbaceous plant	Grassland	Managed study	Generalist herbivore	11	4	226.611	individuals per plant	Herbivore abundance
16	40	Margaret Kosmala	mkosmala@gmail.com	Cedar Creek, Minnesota, USA	45.404°N	93.188°W	2673	pure species	mixed species	2011	Diversified grasslands		aphids	Method: collected directly on the plant. Times: 12 sampling times each year	Temperate	Herbaceous plant	Grassland	Managed study	Generalist herbivore	11	16	148.375	individuals per plant	Herbivore abundance
16	40	Margaret Kosmala	mkosmala@gmail.com	Cedar Creek, Minnesota, USA	45.404°N	93.188°W	2673	pure species	mixed species	2012	Diversified grasslands		aphids	Method: collected directly on the plant. Times: 10 sampling times each year	Temperate	Herbaceous plant	Grassland	Managed study	Generalist herbivore	1	1	228.683	individuals per plant	Herbivore abundance
16	40	Margaret Kosmala	mkosmala@gmail.com	Cedar Creek, Minnesota, USA	45.404°N	93.188°W	2673	pure species	mixed species	2012	Diversified grasslands		aphids	Method: collected directly on the plant. Times: 10 sampling times each year	Temperate	Herbaceous plant	Grassland	Managed study	Generalist herbivore	1	4	200.767	individuals per plant	Herbivore abundance
16	40	Margaret Kosmala	mkosmala@gmail.com	Cedar Creek, Minnesota, USA	45.404°N	93.188°W	2673	pure species	mixed species	2012	Diversified grasslands		aphids	Method: collected directly on the plant. Times: 10 sampling times each year	Temperate	Herbaceous plant	Grassland	Managed study	Generalist herbivore	1	16	151.617	individuals per plant	Herbivore abundance
16	40	Margaret Kosmala	mkosmala@gmail.com	Cedar Creek, Minnesota, USA	45.404°N	93.188°W	2673	pure species	mixed species	2012	Diversified grasslands		aphids	Method: collected directly on the plant. Times: 10 sampling times each year	Temperate	Herbaceous plant	Grassland	Managed study	Generalist herbivore	2	1	186.217	individuals per plant	Herbivore abundance
16	40	Margaret Kosmala	mkosmala@gmail.com	Cedar Creek, Minnesota, USA	45.404°N	93.188°W	2673	pure species	mixed species	2012	Diversified grasslands		aphids	Method: collected directly on the plant. Times: 10 sampling times each year	Temperate	Herbaceous plant	Grassland	Managed study	Generalist herbivore	2	4	107.25	individuals per plant	Herbivore abundance
16	40	Margaret Kosmala	mkosmala@gmail.com	Cedar Creek, Minnesota, USA	45.404°N	93.188°W	2673	pure species	mixed species	2012	Diversified grasslands		aphids	Method: collected directly on the plant. Times: 10 sampling times each year	Temperate	Herbaceous plant	Grassland	Managed study	Generalist herbivore	2	16	129.083	individuals per plant	Herbivore abundance
16	40	Margaret Kosmala	mkosmala@gmail.com	Cedar Creek, Minnesota, USA	45.404°N	93.188°W	2673	pure species	mixed species	2012	Diversified grasslands		aphids	Method: collected directly on the plant. Times: 10 sampling times each year	Temperate	Herbaceous plant	Grassland	Managed study	Generalist herbivore	3	1	242.3	individuals per plant	Herbivore abundance
16	40	Margaret Kosmala	mkosmala@gmail.com	Cedar Creek, Minnesota, USA	45.404°N	93.188°W	2673	pure species	mixed species	2012	Diversified grasslands		aphids	Method: collected directly on the plant. Times: 10 sampling times each year	Temperate	Herbaceous plant	Grassland	Managed study	Generalist herbivore	3	4	276.483	individuals per plant	Herbivore abundance
16	40	Margaret Kosmala	mkosmala@gmail.com	Cedar Creek, Minnesota, USA	45.404°N	93.188°W	2673	pure species	mixed species	2012	Diversified grasslands		aphids	Method: collected directly on the plant. Times: 10 sampling times each year	Temperate	Herbaceous plant	Grassland	Managed study	Generalist herbivore	3	16	167.9	individuals per plant	Herbivore abundance
16	40	Margaret Kosmala	mkosmala@gmail.com	Cedar Creek, Minnesota, USA	45.404°N	93.188°W	2673	pure species	mixed species	2012	Diversified grasslands		aphids	Method: collected directly on the plant. Times: 10 sampling times each year	Temperate	Herbaceous plant	Grassland	Managed study	Generalist herbivore	4	1	94.9167	individuals per plant	Herbivore abundance
16	40	Margaret Kosmala	mkosmala@gmail.com	Cedar Creek, Minnesota, USA	45.404°N	93.188°W	2673	pure species	mixed species	2012	Diversified grasslands		aphids	Method: collected directly on the plant. Times: 10 sampling times each year	Temperate	Herbaceous plant	Grassland	Managed study	Generalist herbivore	4	4	194.1	individuals per plant	Herbivore abundance
16	40	Margaret Kosmala	mkosmala@gmail.com	Cedar Creek, Minnesota, USA	45.404°N	93.188°W	2673	pure species	mixed species	2012	Diversified grasslands		aphids	Method: collected directly on the plant. Times: 10 sampling times each year	Temperate	Herbaceous plant	Grassland	Managed study	Generalist herbivore	4	16	264.217	individuals per plant	Herbivore abundance
16	40	Margaret Kosmala	mkosmala@gmail.com	Cedar Creek, Minnesota, USA	45.404°N	93.188°W	2673	pure species	mixed species	2012	Diversified grasslands		aphids	Method: collected directly on the plant. Times: 10 sampling times each year	Temperate	Herbaceous plant	Grassland	Managed study	Generalist herbivore	5	1	255.3	individuals per plant	Herbivore abundance
16	40	Margaret Kosmala	mkosmala@gmail.com	Cedar Creek, Minnesota, USA	45.404°N	93.188°W	2673	pure species	mixed species	2012	Diversified grasslands		aphids	Method: collected directly on the plant. Times: 10 sampling times each year	Temperate	Herbaceous plant	Grassland	Managed study	Generalist herbivore	5	4	346.067	individuals per plant	Herbivore abundance
16	40	Margaret Kosmala	mkosmala@gmail.com	Cedar Creek, Minnesota, USA	45.404°N	93.188°W	2673	pure species	mixed species	2012	Diversified grasslands		aphids	Method: collected directly on the plant. Times: 10 sampling times each year	Temperate	Herbaceous plant	Grassland	Managed study	Generalist herbivore	5	16	135.717	individuals per plant	Herbivore abundance
16	40	Margaret Kosmala	mkosmala@gmail.com	Cedar Creek, Minnesota, USA	45.404°N	93.188°W	2673	pure species	mixed species	2012	Diversified grasslands		aphids	Method: collected directly on the plant. Times: 10 sampling times each year	Temperate	Herbaceous plant	Grassland	Managed study	Generalist herbivore	6	1	157.483	individuals per plant	Herbivore abundance
16	40	Margaret Kosmala	mkosmala@gmail.com	Cedar Creek, Minnesota, USA	45.404°N	93.188°W	2673	pure species	mixed species	2012	Diversified grasslands		aphids	Method: collected directly on the plant. Times: 10 sampling times each year	Temperate	Herbaceous plant	Grassland	Managed study	Generalist herbivore	6	4	249.167	individuals per plant	Herbivore abundance
16	40	Margaret Kosmala	mkosmala@gmail.com	Cedar Creek, Minnesota, USA	45.404°N	93.188°W	2673	pure species	mixed species	2012	Diversified grasslands		aphids	Method: collected directly on the plant. Times: 10 sampling times each year	Temperate	Herbaceous plant	Grassland	Managed study	Generalist herbivore	6	16	122.033	individuals per plant	Herbivore abundance
16	40	Margaret Kosmala	mkosmala@gmail.com	Cedar Creek, Minnesota, USA	45.404°N	93.188°W	2673	pure species	mixed species	2012	Diversified grasslands		aphids	Method: collected directly on the plant. Times: 10 sampling times each year	Temperate	Herbaceous plant	Grassland	Managed study	Generalist herbivore	7	1	465.217	individuals per plant	Herbivore abundance
16	40	Margaret Kosmala	mkosmala@gmail.com	Cedar Creek, Minnesota, USA	45.404°N	93.188°W	2673	pure species	mixed species	2012	Diversified grasslands		aphids	Method: collected directly on the plant. Times: 10 sampling times each year	Temperate	Herbaceous plant	Grassland	Managed study	Generalist herbivore	7	4	213.783	individuals per plant	Herbivore abundance
16	40	Margaret Kosmala	mkosmala@gmail.com	Cedar Creek, Minnesota, USA	45.404°N	93.188°W	2673	pure species	mixed species	2012	Diversified grasslands		aphids	Method: collected directly on the plant. Times: 10 sampling times each year	Temperate	Herbaceous plant	Grassland	Managed study	Generalist herbivore	7	16	98.75	individuals per plant	Herbivore abundance
16	40	Margaret Kosmala	mkosmala@gmail.com	Cedar Creek, Minnesota, USA	45.404°N	93.188°W	2673	pure species	mixed species	2012	Diversified grasslands		aphids	Method: collected directly on the plant. Times: 10 sampling times each year	Temperate	Herbaceous plant	Grassland	Managed study	Generalist herbivore	8	1	302.667	individuals per plant	Herbivore abundance
16	40	Margaret Kosmala	mkosmala@gmail.com	Cedar Creek, Minnesota, USA	45.404°N	93.188°W	2673	pure species	mixed species	2012	Diversified grasslands		aphids	Method: collected directly on the plant. Times: 10 sampling times each year	Temperate	Herbaceous plant	Grassland	Managed study	Generalist herbivore	8	4	281.55	individuals per plant	Herbivore abundance
16	40	Margaret Kosmala	mkosmala@gmail.com	Cedar Creek, Minnesota, USA	45.404°N	93.188°W	2673	pure species	mixed species	2012	Diversified grasslands		aphids	Method: collected directly on the plant. Times: 10 sampling times each year	Temperate	Herbaceous plant	Grassland	Managed study	Generalist herbivore	8	16	209.85	individuals per plant	Herbivore abundance
16	40	Margaret Kosmala	mkosmala@gmail.com	Cedar Creek, Minnesota, USA	45.404°N	93.188°W	2673	pure species	mixed species	2012	Diversified grasslands		aphids	Method: collected directly on the plant. Times: 10 sampling times each year	Temperate	Herbaceous plant	Grassland	Managed study	Generalist herbivore	9	1	182.883	individuals per plant	Herbivore abundance
16	40	Margaret Kosmala	mkosmala@gmail.com	Cedar Creek, Minnesota, USA	45.404°N	93.188°W	2673	pure species	mixed species	2012	Diversified grasslands		aphids	Method: collected directly on the plant. Times: 10 sampling times each year	Temperate	Herbaceous plant	Grassland	Managed study	Generalist herbivore	9	4	239.317	individuals per plant	Herbivore abundance
16	40	Margaret Kosmala	mkosmala@gmail.com	Cedar Creek, Minnesota, USA	45.404°N	93.188°W	2673	pure species	mixed species	2012	Diversified grasslands		aphids	Method: collected directly on the plant. Times: 10 sampling times each year	Temperate	Herbaceous plant	Grassland	Managed study	Generalist herbivore	9	16	93.5	individuals per plant	Herbivore abundance
16	40	Margaret Kosmala	mkosmala@gmail.com	Cedar Creek, Minnesota, USA	45.404°N	93.188°W	2673	pure species	mixed species	2012	Diversified grasslands		aphids	Method: collected directly on the plant. Times: 10 sampling times each year	Temperate	Herbaceous plant	Grassland	Managed study	Generalist herbivore	10	1	209.533	individuals per plant	Herbivore abundance
16	40	Margaret Kosmala	mkosmala@gmail.com	Cedar Creek, Minnesota, USA	45.404°N	93.188°W	2673	pure species	mixed species	2012	Diversified grasslands		aphids	Method: collected directly on the plant. Times: 10 sampling times each year	Temperate	Herbaceous plant	Grassland	Managed study	Generalist herbivore	10	4	187.267	individuals per plant	Herbivore abundance
16	40	Margaret Kosmala	mkosmala@gmail.com	Cedar Creek, Minnesota, USA	45.404°N	93.188°W	2673	pure species	mixed species	2012	Diversified grasslands		aphids	Method: collected directly on the plant. Times: 10 sampling times each year	Temperate	Herbaceous plant	Grassland	Managed study	Generalist herbivore	10	16	181.467	individuals per plant	Herbivore abundance
16	40	Margaret Kosmala	mkosmala@gmail.com	Cedar Creek, Minnesota, USA	45.404°N	93.188°W	2673	pure species	mixed species	2012	Diversified grasslands		aphids	Method: collected directly on the plant. Times: 10 sampling times each year	Temperate	Herbaceous plant	Grassland	Managed study	Generalist herbivore	11	1	143.467	individuals per plant	Herbivore abundance
16	40	Margaret Kosmala	mkosmala@gmail.com	Cedar Creek, Minnesota, USA	45.404°N	93.188°W	2673	pure species	mixed species	2012	Diversified grasslands		aphids	Method: collected directly on the plant. Times: 10 sampling times each year	Temperate	Herbaceous plant	Grassland	Managed study	Generalist herbivore	11	4	262.617	individuals per plant	Herbivore abundance
16	40	Margaret Kosmala	mkosmala@gmail.com	Cedar Creek, Minnesota, USA	45.404°N	93.188°W	2673	pure species	mixed species	2012	Diversified grasslands		aphids	Method: collected directly on the plant. Times: 10 sampling times each year	Temperate	Herbaceous plant	Grassland	Managed study	Generalist herbivore	11	16	123.6	individuals per plant	Herbivore abundance
17	41	Ji-Liang Liu	liujl707@lzb.ac.cn	Linze County, Gansu Province, China	39.350°N	100.1167°E	97200	pure species-wheat/maize	mixed species-wheat and maize	2015	Intercropping		ground-dwelling herbivorous arthropods	Method: Pitfall traps. Times: 2 sampling times each year	Temperate	Herbaceous plant	Organic cropland	Managed study	Generalist herbivore	1	1	15.5	individuals/plot	Herbivore abundance
17	41	Ji-Liang Liu	liujl707@lzb.ac.cn	Linze County, Gansu Province, China	39.350°N	100.1167°E	97200	pure species-wheat/maize	mixed species-wheat and maize	2015	Intercropping		ground-dwelling herbivorous arthropods	Method: Pitfall traps. Times: 2 sampling times each year	Temperate	Herbaceous plant	Organic cropland	Managed study	Generalist herbivore	1	2	8.66667	individuals/plot	Herbivore abundance
17	41	Ji-Liang Liu	liujl707@lzb.ac.cn	Linze County, Gansu Province, China	39.350°N	100.1167°E	97200	pure species-wheat/maize	mixed species-wheat and maize	2015	Intercropping		ground-dwelling herbivorous arthropods	Method: Pitfall traps. Times: 2 sampling times each year	Temperate	Herbaceous plant	Organic cropland	Managed study	Generalist herbivore	2	1	11.5	individuals/plot	Herbivore abundance
17	41	Ji-Liang Liu	liujl707@lzb.ac.cn	Linze County, Gansu Province, China	39.350°N	100.1167°E	97200	pure species-wheat/maize	mixed species-wheat and maize	2015	Intercropping		ground-dwelling herbivorous arthropods	Method: Pitfall traps. Times: 2 sampling times each year	Temperate	Herbaceous plant	Organic cropland	Managed study	Generalist herbivore	2	2	7.33333	individuals/plot	Herbivore abundance
17	41	Ji-Liang Liu	liujl707@lzb.ac.cn	Linze County, Gansu Province, China	39.350°N	100.1167°E	97200	pure species-wheat/maize	mixed species-wheat and maize	2015	Intercropping		ground-dwelling herbivorous arthropods	Method: Pitfall traps. Times: 2 sampling times each year	Temperate	Herbaceous plant	Organic cropland	Managed study	Generalist herbivore	3	1	18.5	individuals/plot	Herbivore abundance
17	41	Ji-Liang Liu	liujl707@lzb.ac.cn	Linze County, Gansu Province, China	39.350°N	100.1167°E	97200	pure species-wheat/maize	mixed species-wheat and maize	2015	Intercropping		ground-dwelling herbivorous arthropods	Method: Pitfall traps. Times: 2 sampling times each year	Temperate	Herbaceous plant	Organic cropland	Managed study	Generalist herbivore	3	2	13.3333	individuals/plot	Herbivore abundance
17	41	Ji-Liang Liu	liujl707@lzb.ac.cn	Linze County, Gansu Province, China	39.350°N	100.1167°E	97200	pure species-wheat/maize	mixed species-wheat and maize	2015	Intercropping		ground-dwelling herbivorous arthropods	Method: Pitfall traps. Times: 2 sampling times each year	Temperate	Herbaceous plant	Organic cropland	Managed study	Generalist herbivore	4	1	18.999	individuals/plot	Herbivore abundance
17	41	Ji-Liang Liu	liujl707@lzb.ac.cn	Linze County, Gansu Province, China	39.350°N	100.1167°E	97200	pure species-wheat/maize	mixed species-wheat and maize	2015	Intercropping		ground-dwelling herbivorous arthropods	Method: Pitfall traps. Times: 2 sampling times each year	Temperate	Herbaceous plant	Organic cropland	Managed study	Generalist herbivore	4	2	10	individuals/plot	Herbivore abundance
17	41	Ji-Liang Liu	liujl707@lzb.ac.cn	Linze County, Gansu Province, China	39.350°N	100.1167°E	97200	pure species-wheat/maize	mixed species-wheat and maize	2015	Intercropping		ground-dwelling herbivorous arthropods	Method: Pitfall traps. Times: 2 sampling times each year	Temperate	Herbaceous plant	Organic cropland	Managed study	Generalist herbivore	5	1	10.5	individuals/plot	Herbivore abundance
17	41	Ji-Liang Liu	liujl707@lzb.ac.cn	Linze County, Gansu Province, China	39.350°N	100.1167°E	97200	pure species-wheat/maize	mixed species-wheat and maize	2015	Intercropping		ground-dwelling herbivorous arthropods	Method: Pitfall traps. Times: 2 sampling times each year	Temperate	Herbaceous plant	Organic cropland	Managed study	Generalist herbivore	5	2	7.33333	individuals/plot	Herbivore abundance
17	41	Ji-Liang Liu	liujl707@lzb.ac.cn	Linze County, Gansu Province, China	39.350°N	100.1167°E	97200	pure species-wheat/maize	mixed species-wheat and maize	2015	Intercropping		ground-dwelling herbivorous arthropods	Method: Pitfall traps. Times: 2 sampling times each year	Temperate	Herbaceous plant	Organic cropland	Managed study	Generalist herbivore	6	1	17.333	individuals/plot	Herbivore abundance
17	41	Ji-Liang Liu	liujl707@lzb.ac.cn	Linze County, Gansu Province, China	39.350°N	100.1167°E	97200	pure species-wheat/maize	mixed species-wheat and maize	2015	Intercropping		ground-dwelling herbivorous arthropods	Method: Pitfall traps. Times: 2 sampling times each year	Temperate	Herbaceous plant	Organic cropland	Managed study	Generalist herbivore	6	2	16.3333	individuals/plot	Herbivore abundance
17	41	Ji-Liang Liu	liujl707@lzb.ac.cn	Linze County, Gansu Province, China	39.350°N	100.1167°E	97200	pure species-wheat/maize	mixed species-wheat and maize	2015	Intercropping		soil-dwelling herbivorous arthropods	Method: Pitfall traps. Times: 2 sampling times each year	Temperate	Herbaceous plant	Organic cropland	Managed study	Generalist herbivore	1	1	7	individuals/plot	Herbivore abundance
17	41	Ji-Liang Liu	liujl707@lzb.ac.cn	Linze County, Gansu Province, China	39.350°N	100.1167°E	97200	pure species-wheat/maize	mixed species-wheat and maize	2015	Intercropping		soil-dwelling herbivorous arthropods	Method: Pitfall traps. Times: 2 sampling times each year	Temperate	Herbaceous plant	Organic cropland	Managed study	Generalist herbivore	1	2	9.33333	individuals/plot	Herbivore abundance
17	41	Ji-Liang Liu	liujl707@lzb.ac.cn	Linze County, Gansu Province, China	39.350°N	100.1167°E	97200	pure species-wheat/maize	mixed species-wheat and maize	2015	Intercropping		soil-dwelling herbivorous arthropods	Method: Pitfall traps. Times: 2 sampling times each year	Temperate	Herbaceous plant	Organic cropland	Managed study	Generalist herbivore	2	1	6.6665	individuals/plot	Herbivore abundance
17	41	Ji-Liang Liu	liujl707@lzb.ac.cn	Linze County, Gansu Province, China	39.350°N	100.1167°E	97200	pure species-wheat/maize	mixed species-wheat and maize	2015	Intercropping		soil-dwelling herbivorous arthropods	Method: Pitfall traps. Times: 2 sampling times each year	Temperate	Herbaceous plant	Organic cropland	Managed study	Generalist herbivore	2	2	6.66667	individuals/plot	Herbivore abundance
17	41	Ji-Liang Liu	liujl707@lzb.ac.cn	Linze County, Gansu Province, China	39.350°N	100.1167°E	97200	pure species-wheat/maize	mixed species-wheat and maize	2015	Intercropping		soil-dwelling herbivorous arthropods	Method: Pitfall traps. Times: 2 sampling times each year	Temperate	Herbaceous plant	Organic cropland	Managed study	Generalist herbivore	3	1	10.6665	individuals/plot	Herbivore abundance
17	41	Ji-Liang Liu	liujl707@lzb.ac.cn	Linze County, Gansu Province, China	39.350°N	100.1167°E	97200	pure species-wheat/maize	mixed species-wheat and maize	2015	Intercropping		soil-dwelling herbivorous arthropods	Method: Pitfall traps. Times: 2 sampling times each year	Temperate	Herbaceous plant	Organic cropland	Managed study	Generalist herbivore	3	2	9.66667	individuals/plot	Herbivore abundance
17	41	Ji-Liang Liu	liujl707@lzb.ac.cn	Linze County, Gansu Province, China	39.350°N	100.1167°E	97200	pure species-wheat/maize	mixed species-wheat and maize	2015	Intercropping		soil-dwelling herbivorous arthropods	Method: Pitfall traps. Times: 2 sampling times each year	Temperate	Herbaceous plant	Organic cropland	Managed study	Generalist herbivore	4	1	6.6665	individuals/plot	Herbivore abundance
17	41	Ji-Liang Liu	liujl707@lzb.ac.cn	Linze County, Gansu Province, China	39.350°N	100.1167°E	97200	pure species-wheat/maize	mixed species-wheat and maize	2015	Intercropping		soil-dwelling herbivorous arthropods	Method: Pitfall traps. Times: 2 sampling times each year	Temperate	Herbaceous plant	Organic cropland	Managed study	Generalist herbivore	4	2	7	individuals/plot	Herbivore abundance
17	41	Ji-Liang Liu	liujl707@lzb.ac.cn	Linze County, Gansu Province, China	39.350°N	100.1167°E	97200	pure species-wheat/maize	mixed species-wheat and maize	2015	Intercropping		soil-dwelling herbivorous arthropods	Method: Pitfall traps. Times: 2 sampling times each year	Temperate	Herbaceous plant	Organic cropland	Managed study	Generalist herbivore	5	1	8.6665	individuals/plot	Herbivore abundance
17	41	Ji-Liang Liu	liujl707@lzb.ac.cn	Linze County, Gansu Province, China	39.350°N	100.1167°E	97200	pure species-wheat/maize	mixed species-wheat and maize	2015	Intercropping		soil-dwelling herbivorous arthropods	Method: Pitfall traps. Times: 2 sampling times each year	Temperate	Herbaceous plant	Organic cropland	Managed study	Generalist herbivore	5	2	5.66667	individuals/plot	Herbivore abundance
17	41	Ji-Liang Liu	liujl707@lzb.ac.cn	Linze County, Gansu Province, China	39.350°N	100.1167°E	97200	pure species-wheat/maize	mixed species-wheat and maize	2015	Intercropping		soil-dwelling herbivorous arthropods	Method: Pitfall traps. Times: 2 sampling times each year	Temperate	Herbaceous plant	Organic cropland	Managed study	Generalist herbivore	6	1	10.5	individuals/plot	Herbivore abundance
17	41	Ji-Liang Liu	liujl707@lzb.ac.cn	Linze County, Gansu Province, China	39.350°N	100.1167°E	97200	pure species-wheat/maize	mixed species-wheat and maize	2015	Intercropping		soil-dwelling herbivorous arthropods	Method: Pitfall traps. Times: 2 sampling times each year	Temperate	Herbaceous plant	Organic cropland	Managed study	Generalist herbivore	6	2	10.3333	individuals/plot	Herbivore abundance
18	42	Ellen A. R. Welti	mischiefmao@gmail.com	Platte River Prairie, Nebraska, USA	40.44°N	98.35°W	43200	Andropogon gerardii	Andropogon gerardii, Elymus canadensis, Panicum virgatum, Sorghastrum nutans	2013	Diversified grasslands		herbivores (Hemipterans and Orthopterans)	Method: sweep nets + bug vac (D vac)	Temperate	Herbaceous plant	Grassland	Managed study	Generalist herbivore	1	1	98	individuals/plot	Herbivore abundance
18	42	Ellen A. R. Welti	mischiefmao@gmail.com	Platte River Prairie, Nebraska, USA	40.44°N	98.35°W	43200	Andropogon gerardii	102 native prairie grass and forb species	2013	Diversified grasslands		herbivores (Hemipterans and Orthopterans)	Method: sweep nets + bug vac (D vac)	Temperate	Herbaceous plant	Grassland	Managed study	Generalist herbivore	1	4	81	individuals/plot	Herbivore abundance
18	42	Ellen A. R. Welti	mischiefmao@gmail.com	Platte River Prairie, Nebraska, USA	40.44°N	98.35°W	43200	Andropogon gerardii	102 native prairie grass and forb species	2013	Diversified grasslands		herbivores (Hemipterans and Orthopterans)	Method: sweep nets + bug vac (D vac)	Temperate	Herbaceous plant	Grassland	Managed study	Generalist herbivore	1	102	143	individuals/plot	Herbivore abundance
18	42	Ellen A. R. Welti	mischiefmao@gmail.com	Platte River Prairie, Nebraska, USA	40.44°N	98.35°W	43200	Andropogon gerardii	Andropogon gerardii, Elymus canadensis, Panicum virgatum, Sorghastrum nutans	2013	Diversified grasslands		herbivores (Hemipterans and Orthopterans)	Method: sweep nets + bug vac (D vac)	Temperate	Herbaceous plant	Grassland	Managed study	Generalist herbivore	2	1	58	individuals/plot	Herbivore abundance
18	42	Ellen A. R. Welti	mischiefmao@gmail.com	Platte River Prairie, Nebraska, USA	40.44°N	98.35°W	43200	Andropogon gerardii	102 native prairie grass and forb species	2013	Diversified grasslands		herbivores (Hemipterans and Orthopterans)	Method: sweep nets + bug vac (D vac)	Temperate	Herbaceous plant	Grassland	Managed study	Generalist herbivore	2	4	104	individuals/plot	Herbivore abundance
18	42	Ellen A. R. Welti	mischiefmao@gmail.com	Platte River Prairie, Nebraska, USA	40.44°N	98.35°W	43200	Andropogon gerardii	102 native prairie grass and forb species	2013	Diversified grasslands		herbivores (Hemipterans and Orthopterans)	Method: sweep nets + bug vac (D vac)	Temperate	Herbaceous plant	Grassland	Managed study	Generalist herbivore	2	102	122	individuals/plot	Herbivore abundance
18	42	Ellen A. R. Welti	mischiefmao@gmail.com	Platte River Prairie, Nebraska, USA	40.44°N	98.35°W	43200	Andropogon gerardii	Andropogon gerardii, Elymus canadensis, Panicum virgatum, Sorghastrum nutans	2013	Diversified grasslands		herbivores (Hemipterans and Orthopterans)	Method: sweep nets + bug vac (D vac)	Temperate	Herbaceous plant	Grassland	Managed study	Generalist herbivore	3	1	98	individuals/plot	Herbivore abundance
18	42	Ellen A. R. Welti	mischiefmao@gmail.com	Platte River Prairie, Nebraska, USA	40.44°N	98.35°W	43200	Andropogon gerardii	102 native prairie grass and forb species	2013	Diversified grasslands		herbivores (Hemipterans and Orthopterans)	Method: sweep nets + bug vac (D vac)	Temperate	Herbaceous plant	Grassland	Managed study	Generalist herbivore	3	4	174	individuals/plot	Herbivore abundance
18	42	Ellen A. R. Welti	mischiefmao@gmail.com	Platte River Prairie, Nebraska, USA	40.44°N	98.35°W	43200	Andropogon gerardii	102 native prairie grass and forb species	2013	Diversified grasslands		herbivores (Hemipterans and Orthopterans)	Method: sweep nets + bug vac (D vac)	Temperate	Herbaceous plant	Grassland	Managed study	Generalist herbivore	3	102	181	individuals/plot	Herbivore abundance
18	42	Ellen A. R. Welti	mischiefmao@gmail.com	Platte River Prairie, Nebraska, USA	40.44°N	98.35°W	43200	Andropogon gerardii	Andropogon gerardii, Elymus canadensis, Panicum virgatum, Sorghastrum nutans	2013	Diversified grasslands		herbivores (Hemipterans and Orthopterans)	Method: sweep nets + bug vac (D vac)	Temperate	Herbaceous plant	Grassland	Managed study	Generalist herbivore	4	1	97	individuals/plot	Herbivore abundance
18	42	Ellen A. R. Welti	mischiefmao@gmail.com	Platte River Prairie, Nebraska, USA	40.44°N	98.35°W	43200	Andropogon gerardii	102 native prairie grass and forb species	2013	Diversified grasslands		herbivores (Hemipterans and Orthopterans)	Method: sweep nets + bug vac (D vac)	Temperate	Herbaceous plant	Grassland	Managed study	Generalist herbivore	4	4	187	individuals/plot	Herbivore abundance
18	42	Ellen A. R. Welti	mischiefmao@gmail.com	Platte River Prairie, Nebraska, USA	40.44°N	98.35°W	43200	Andropogon gerardii	102 native prairie grass and forb species	2013	Diversified grasslands		herbivores (Hemipterans and Orthopterans)	Method: sweep nets + bug vac (D vac)	Temperate	Herbaceous plant	Grassland	Managed study	Generalist herbivore	4	102	188	individuals/plot	Herbivore abundance
18	42	Ellen A. R. Welti	mischiefmao@gmail.com	Platte River Prairie, Nebraska, USA	40.44°N	98.35°W	43200	Andropogon gerardii	Andropogon gerardii, Elymus canadensis, Panicum virgatum, Sorghastrum nutans	2014	Diversified grasslands		herbivores (Hemipterans and Orthopterans)	Method: sweep nets + bug vac (D vac)	Temperate	Herbaceous plant	Grassland	Managed study	Generalist herbivore	1	1	134	individuals/plot	Herbivore abundance
18	42	Ellen A. R. Welti	mischiefmao@gmail.com	Platte River Prairie, Nebraska, USA	40.44°N	98.35°W	43200	Andropogon gerardii	102 native prairie grass and forb species	2014	Diversified grasslands		herbivores (Hemipterans and Orthopterans)	Method: sweep nets + bug vac (D vac)	Temperate	Herbaceous plant	Grassland	Managed study	Generalist herbivore	1	4	177	individuals/plot	Herbivore abundance
18	42	Ellen A. R. Welti	mischiefmao@gmail.com	Platte River Prairie, Nebraska, USA	40.44°N	98.35°W	43200	Andropogon gerardii	102 native prairie grass and forb species	2014	Diversified grasslands		herbivores (Hemipterans and Orthopterans)	Method: sweep nets + bug vac (D vac)	Temperate	Herbaceous plant	Grassland	Managed study	Generalist herbivore	1	102	295	individuals/plot	Herbivore abundance
18	42	Ellen A. R. Welti	mischiefmao@gmail.com	Platte River Prairie, Nebraska, USA	40.44°N	98.35°W	43200	Andropogon gerardii	Andropogon gerardii, Elymus canadensis, Panicum virgatum, Sorghastrum nutans	2014	Diversified grasslands		herbivores (Hemipterans and Orthopterans)	Method: sweep nets + bug vac (D vac)	Temperate	Herbaceous plant	Grassland	Managed study	Generalist herbivore	2	1	184	individuals/plot	Herbivore abundance
18	42	Ellen A. R. Welti	mischiefmao@gmail.com	Platte River Prairie, Nebraska, USA	40.44°N	98.35°W	43200	Andropogon gerardii	102 native prairie grass and forb species	2014	Diversified grasslands		herbivores (Hemipterans and Orthopterans)	Method: sweep nets + bug vac (D vac)	Temperate	Herbaceous plant	Grassland	Managed study	Generalist herbivore	2	4	187	individuals/plot	Herbivore abundance
18	42	Ellen A. R. Welti	mischiefmao@gmail.com	Platte River Prairie, Nebraska, USA	40.44°N	98.35°W	43200	Andropogon gerardii	102 native prairie grass and forb species	2014	Diversified grasslands		herbivores (Hemipterans and Orthopterans)	Method: sweep nets + bug vac (D vac)	Temperate	Herbaceous plant	Grassland	Managed study	Generalist herbivore	2	102	189	individuals/plot	Herbivore abundance
18	42	Ellen A. R. Welti	mischiefmao@gmail.com	Platte River Prairie, Nebraska, USA	40.44°N	98.35°W	43200	Andropogon gerardii	Andropogon gerardii, Elymus canadensis, Panicum virgatum, Sorghastrum nutans	2014	Diversified grasslands		herbivores (Hemipterans and Orthopterans)	Method: sweep nets + bug vac (D vac)	Temperate	Herbaceous plant	Grassland	Managed study	Generalist herbivore	3	1	130	individuals/plot	Herbivore abundance
18	42	Ellen A. R. Welti	mischiefmao@gmail.com	Platte River Prairie, Nebraska, USA	40.44°N	98.35°W	43200	Andropogon gerardii	102 native prairie grass and forb species	2014	Diversified grasslands		herbivores (Hemipterans and Orthopterans)	Method: sweep nets + bug vac (D vac)	Temperate	Herbaceous plant	Grassland	Managed study	Generalist herbivore	3	4	256	individuals/plot	Herbivore abundance
18	42	Ellen A. R. Welti	mischiefmao@gmail.com	Platte River Prairie, Nebraska, USA	40.44°N	98.35°W	43200	Andropogon gerardii	102 native prairie grass and forb species	2014	Diversified grasslands		herbivores (Hemipterans and Orthopterans)	Method: sweep nets + bug vac (D vac)	Temperate	Herbaceous plant	Grassland	Managed study	Generalist herbivore	3	102	215	individuals/plot	Herbivore abundance
18	42	Ellen A. R. Welti	mischiefmao@gmail.com	Platte River Prairie, Nebraska, USA	40.44°N	98.35°W	43200	Andropogon gerardii	Andropogon gerardii, Elymus canadensis, Panicum virgatum, Sorghastrum nutans	2014	Diversified grasslands		herbivores (Hemipterans and Orthopterans)	Method: sweep nets + bug vac (D vac)	Temperate	Herbaceous plant	Grassland	Managed study	Generalist herbivore	4	1	222	individuals/plot	Herbivore abundance
18	42	Ellen A. R. Welti	mischiefmao@gmail.com	Platte River Prairie, Nebraska, USA	40.44°N	98.35°W	43200	Andropogon gerardii	102 native prairie grass and forb species	2014	Diversified grasslands		herbivores (Hemipterans and Orthopterans)	Method: sweep nets + bug vac (D vac)	Temperate	Herbaceous plant	Grassland	Managed study	Generalist herbivore	4	4	197	individuals/plot	Herbivore abundance
18	42	Ellen A. R. Welti	mischiefmao@gmail.com	Platte River Prairie, Nebraska, USA	40.44°N	98.35°W	43200	Andropogon gerardii	102 native prairie grass and forb species	2014	Diversified grasslands		herbivores (Hemipterans and Orthopterans)	Method: sweep nets + bug vac (D vac)	Temperate	Herbaceous plant	Grassland	Managed study	Generalist herbivore	4	102	265	individuals/plot	Herbivore abundance
18	42	Ellen A. R. Welti	mischiefmao@gmail.com	Platte River Prairie, Nebraska, USA	40.44°N	98.35°W	43200	Andropogon gerardii	Andropogon gerardii, Elymus canadensis, Panicum virgatum, Sorghastrum nutans	2015	Diversified grasslands		herbivores (Hemipterans and Orthopterans)	Method: sweep nets + bug vac (D vac)	Temperate	Herbaceous plant	Grassland	Managed study	Generalist herbivore	1	1	109	individuals/plot	Herbivore abundance
18	42	Ellen A. R. Welti	mischiefmao@gmail.com	Platte River Prairie, Nebraska, USA	40.44°N	98.35°W	43200	Andropogon gerardii	102 native prairie grass and forb species	2015	Diversified grasslands		herbivores (Hemipterans and Orthopterans)	Method: sweep nets + bug vac (D vac)	Temperate	Herbaceous plant	Grassland	Managed study	Generalist herbivore	1	4	246	individuals/plot	Herbivore abundance
18	42	Ellen A. R. Welti	mischiefmao@gmail.com	Platte River Prairie, Nebraska, USA	40.44°N	98.35°W	43200	Andropogon gerardii	102 native prairie grass and forb species	2015	Diversified grasslands		herbivores (Hemipterans and Orthopterans)	Method: sweep nets + bug vac (D vac)	Temperate	Herbaceous plant	Grassland	Managed study	Generalist herbivore	1	102	223	individuals/plot	Herbivore abundance
18	42	Ellen A. R. Welti	mischiefmao@gmail.com	Platte River Prairie, Nebraska, USA	40.44°N	98.35°W	43200	Andropogon gerardii	Andropogon gerardii, Elymus canadensis, Panicum virgatum, Sorghastrum nutans	2015	Diversified grasslands		herbivores (Hemipterans and Orthopterans)	Method: sweep nets + bug vac (D vac)	Temperate	Herbaceous plant	Grassland	Managed study	Generalist herbivore	2	1	64	individuals/plot	Herbivore abundance
18	42	Ellen A. R. Welti	mischiefmao@gmail.com	Platte River Prairie, Nebraska, USA	40.44°N	98.35°W	43200	Andropogon gerardii	102 native prairie grass and forb species	2015	Diversified grasslands		herbivores (Hemipterans and Orthopterans)	Method: sweep nets + bug vac (D vac)	Temperate	Herbaceous plant	Grassland	Managed study	Generalist herbivore	2	4	87	individuals/plot	Herbivore abundance
18	42	Ellen A. R. Welti	mischiefmao@gmail.com	Platte River Prairie, Nebraska, USA	40.44°N	98.35°W	43200	Andropogon gerardii	102 native prairie grass and forb species	2015	Diversified grasslands		herbivores (Hemipterans and Orthopterans)	Method: sweep nets + bug vac (D vac)	Temperate	Herbaceous plant	Grassland	Managed study	Generalist herbivore	2	102	166	individuals/plot	Herbivore abundance
18	42	Ellen A. R. Welti	mischiefmao@gmail.com	Platte River Prairie, Nebraska, USA	40.44°N	98.35°W	43200	Andropogon gerardii	Andropogon gerardii, Elymus canadensis, Panicum virgatum, Sorghastrum nutans	2015	Diversified grasslands		herbivores (Hemipterans and Orthopterans)	Method: sweep nets + bug vac (D vac)	Temperate	Herbaceous plant	Grassland	Managed study	Generalist herbivore	3	1	42	individuals/plot	Herbivore abundance
18	42	Ellen A. R. Welti	mischiefmao@gmail.com	Platte River Prairie, Nebraska, USA	40.44°N	98.35°W	43200	Andropogon gerardii	102 native prairie grass and forb species	2015	Diversified grasslands		herbivores (Hemipterans and Orthopterans)	Method: sweep nets + bug vac (D vac)	Temperate	Herbaceous plant	Grassland	Managed study	Generalist herbivore	3	4	100	individuals/plot	Herbivore abundance
18	42	Ellen A. R. Welti	mischiefmao@gmail.com	Platte River Prairie, Nebraska, USA	40.44°N	98.35°W	43200	Andropogon gerardii	102 native prairie grass and forb species	2015	Diversified grasslands		herbivores (Hemipterans and Orthopterans)	Method: sweep nets + bug vac (D vac)	Temperate	Herbaceous plant	Grassland	Managed study	Generalist herbivore	3	102	95	individuals/plot	Herbivore abundance
18	42	Ellen A. R. Welti	mischiefmao@gmail.com	Platte River Prairie, Nebraska, USA	40.44°N	98.35°W	43200	Andropogon gerardii	Andropogon gerardii, Elymus canadensis, Panicum virgatum, Sorghastrum nutans	2015	Diversified grasslands		herbivores (Hemipterans and Orthopterans)	Method: sweep nets + bug vac (D vac)	Temperate	Herbaceous plant	Grassland	Managed study	Generalist herbivore	4	1	39	individuals/plot	Herbivore abundance
18	42	Ellen A. R. Welti	mischiefmao@gmail.com	Platte River Prairie, Nebraska, USA	40.44°N	98.35°W	43200	Andropogon gerardii	102 native prairie grass and forb species	2015	Diversified grasslands		herbivores (Hemipterans and Orthopterans)	Method: sweep nets + bug vac (D vac)	Temperate	Herbaceous plant	Grassland	Managed study	Generalist herbivore	4	4	73	individuals/plot	Herbivore abundance
18	42	Ellen A. R. Welti	mischiefmao@gmail.com	Platte River Prairie, Nebraska, USA	40.44°N	98.35°W	43200	Andropogon gerardii	102 native prairie grass and forb species	2015	Diversified grasslands		herbivores (Hemipterans and Orthopterans)	Method: sweep nets + bug vac (D vac)	Temperate	Herbaceous plant	Grassland	Managed study	Generalist herbivore	4	102	85	individuals/plot	Herbivore abundance
18	42	Ellen A. R. Welti	mischiefmao@gmail.com	Platte River Prairie, Nebraska, USA	40.44°N	98.35°W	43200	Andropogon gerardii	Andropogon gerardii, Elymus canadensis, Panicum virgatum, Sorghastrum nutans	2013	Diversified grasslands		herbivores (Hemipterans and Orthopterans)	Method: sweep nets + bug vac (D vac)	Temperate	Herbaceous plant	Grassland	Managed study	Generalist herbivore	1	1	98	individuals/plot	Herbivore abundance
18	42	Ellen A. R. Welti	mischiefmao@gmail.com	Platte River Prairie, Nebraska, USA	40.44°N	98.35°W	43200	Andropogon gerardii	102 native prairie grass and forb species	2013	Diversified grasslands		herbivores (Hemipterans and Orthopterans)	Method: sweep nets + bug vac (D vac)	Temperate	Herbaceous plant	Grassland	Managed study	Generalist herbivore	1	4	81	individuals/plot	Herbivore abundance
18	42	Ellen A. R. Welti	mischiefmao@gmail.com	Platte River Prairie, Nebraska, USA	40.44°N	98.35°W	43200	Andropogon gerardii	102 native prairie grass and forb species	2013	Diversified grasslands		herbivores (Hemipterans and Orthopterans)	Method: sweep nets + bug vac (D vac)	Temperate	Herbaceous plant	Grassland	Managed study	Generalist herbivore	1	102	143	individuals/plot	Herbivore abundance
18	42	Ellen A. R. Welti	mischiefmao@gmail.com	Platte River Prairie, Nebraska, USA	40.44°N	98.35°W	43200	Andropogon gerardii	Andropogon gerardii, Elymus canadensis, Panicum virgatum, Sorghastrum nutans	2013	Diversified grasslands		herbivores (Hemipterans and Orthopterans)	Method: sweep nets + bug vac (D vac)	Temperate	Herbaceous plant	Grassland	Managed study	Generalist herbivore	2	1	58	individuals/plot	Herbivore abundance
18	42	Ellen A. R. Welti	mischiefmao@gmail.com	Platte River Prairie, Nebraska, USA	40.44°N	98.35°W	43200	Andropogon gerardii	102 native prairie grass and forb species	2013	Diversified grasslands		herbivores (Hemipterans and Orthopterans)	Method: sweep nets + bug vac (D vac)	Temperate	Herbaceous plant	Grassland	Managed study	Generalist herbivore	2	4	104	individuals/plot	Herbivore abundance
18	42	Ellen A. R. Welti	mischiefmao@gmail.com	Platte River Prairie, Nebraska, USA	40.44°N	98.35°W	43200	Andropogon gerardii	102 native prairie grass and forb species	2013	Diversified grasslands		herbivores (Hemipterans and Orthopterans)	Method: sweep nets + bug vac (D vac)	Temperate	Herbaceous plant	Grassland	Managed study	Generalist herbivore	2	102	122	individuals/plot	Herbivore abundance
18	42	Ellen A. R. Welti	mischiefmao@gmail.com	Platte River Prairie, Nebraska, USA	40.44°N	98.35°W	43200	Andropogon gerardii	Andropogon gerardii, Elymus canadensis, Panicum virgatum, Sorghastrum nutans	2013	Diversified grasslands		herbivores (Hemipterans and Orthopterans)	Method: sweep nets + bug vac (D vac)	Temperate	Herbaceous plant	Grassland	Managed study	Generalist herbivore	3	1	98	individuals/plot	Herbivore abundance
18	42	Ellen A. R. Welti	mischiefmao@gmail.com	Platte River Prairie, Nebraska, USA	40.44°N	98.35°W	43200	Andropogon gerardii	102 native prairie grass and forb species	2013	Diversified grasslands		herbivores (Hemipterans and Orthopterans)	Method: sweep nets + bug vac (D vac)	Temperate	Herbaceous plant	Grassland	Managed study	Generalist herbivore	3	4	174	individuals/plot	Herbivore abundance
18	42	Ellen A. R. Welti	mischiefmao@gmail.com	Platte River Prairie, Nebraska, USA	40.44°N	98.35°W	43200	Andropogon gerardii	102 native prairie grass and forb species	2013	Diversified grasslands		herbivores (Hemipterans and Orthopterans)	Method: sweep nets + bug vac (D vac)	Temperate	Herbaceous plant	Grassland	Managed study	Generalist herbivore	3	102	181	individuals/plot	Herbivore abundance
18	42	Ellen A. R. Welti	mischiefmao@gmail.com	Platte River Prairie, Nebraska, USA	40.44°N	98.35°W	43200	Andropogon gerardii	Andropogon gerardii, Elymus canadensis, Panicum virgatum, Sorghastrum nutans	2013	Diversified grasslands		herbivores (Hemipterans and Orthopterans)	Method: sweep nets + bug vac (D vac)	Temperate	Herbaceous plant	Grassland	Managed study	Generalist herbivore	4	1	97	individuals/plot	Herbivore abundance
18	42	Ellen A. R. Welti	mischiefmao@gmail.com	Platte River Prairie, Nebraska, USA	40.44°N	98.35°W	43200	Andropogon gerardii	102 native prairie grass and forb species	2013	Diversified grasslands		herbivores (Hemipterans and Orthopterans)	Method: sweep nets + bug vac (D vac)	Temperate	Herbaceous plant	Grassland	Managed study	Generalist herbivore	4	4	187	individuals/plot	Herbivore abundance
18	42	Ellen A. R. Welti	mischiefmao@gmail.com	Platte River Prairie, Nebraska, USA	40.44°N	98.35°W	43200	Andropogon gerardii	102 native prairie grass and forb species	2013	Diversified grasslands		herbivores (Hemipterans and Orthopterans)	Method: sweep nets + bug vac (D vac)	Temperate	Herbaceous plant	Grassland	Managed study	Generalist herbivore	4	102	188	individuals/plot	Herbivore abundance
18	42	Ellen A. R. Welti	mischiefmao@gmail.com	Platte River Prairie, Nebraska, USA	40.44°N	98.35°W	43200	Andropogon gerardii	Andropogon gerardii, Elymus canadensis, Panicum virgatum, Sorghastrum nutans	2014	Diversified grasslands		herbivores (Hemipterans and Orthopterans)	Method: sweep nets + bug vac (D vac)	Temperate	Herbaceous plant	Grassland	Managed study	Generalist herbivore	1	1	134	individuals/plot	Herbivore abundance
18	42	Ellen A. R. Welti	mischiefmao@gmail.com	Platte River Prairie, Nebraska, USA	40.44°N	98.35°W	43200	Andropogon gerardii	102 native prairie grass and forb species	2014	Diversified grasslands		herbivores (Hemipterans and Orthopterans)	Method: sweep nets + bug vac (D vac)	Temperate	Herbaceous plant	Grassland	Managed study	Generalist herbivore	1	4	177	individuals/plot	Herbivore abundance
18	42	Ellen A. R. Welti	mischiefmao@gmail.com	Platte River Prairie, Nebraska, USA	40.44°N	98.35°W	43200	Andropogon gerardii	102 native prairie grass and forb species	2014	Diversified grasslands		herbivores (Hemipterans and Orthopterans)	Method: sweep nets + bug vac (D vac)	Temperate	Herbaceous plant	Grassland	Managed study	Generalist herbivore	1	102	295	individuals/plot	Herbivore abundance
18	42	Ellen A. R. Welti	mischiefmao@gmail.com	Platte River Prairie, Nebraska, USA	40.44°N	98.35°W	43200	Andropogon gerardii	Andropogon gerardii, Elymus canadensis, Panicum virgatum, Sorghastrum nutans	2014	Diversified grasslands		herbivores (Hemipterans and Orthopterans)	Method: sweep nets + bug vac (D vac)	Temperate	Herbaceous plant	Grassland	Managed study	Generalist herbivore	2	1	184	individuals/plot	Herbivore abundance
18	42	Ellen A. R. Welti	mischiefmao@gmail.com	Platte River Prairie, Nebraska, USA	40.44°N	98.35°W	43200	Andropogon gerardii	102 native prairie grass and forb species	2014	Diversified grasslands		herbivores (Hemipterans and Orthopterans)	Method: sweep nets + bug vac (D vac)	Temperate	Herbaceous plant	Grassland	Managed study	Generalist herbivore	2	4	187	individuals/plot	Herbivore abundance
18	42	Ellen A. R. Welti	mischiefmao@gmail.com	Platte River Prairie, Nebraska, USA	40.44°N	98.35°W	43200	Andropogon gerardii	102 native prairie grass and forb species	2014	Diversified grasslands		herbivores (Hemipterans and Orthopterans)	Method: sweep nets + bug vac (D vac)	Temperate	Herbaceous plant	Grassland	Managed study	Generalist herbivore	2	102	189	individuals/plot	Herbivore abundance
18	42	Ellen A. R. Welti	mischiefmao@gmail.com	Platte River Prairie, Nebraska, USA	40.44°N	98.35°W	43200	Andropogon gerardii	Andropogon gerardii, Elymus canadensis, Panicum virgatum, Sorghastrum nutans	2014	Diversified grasslands		herbivores (Hemipterans and Orthopterans)	Method: sweep nets + bug vac (D vac)	Temperate	Herbaceous plant	Grassland	Managed study	Generalist herbivore	3	1	130	individuals/plot	Herbivore abundance
18	42	Ellen A. R. Welti	mischiefmao@gmail.com	Platte River Prairie, Nebraska, USA	40.44°N	98.35°W	43200	Andropogon gerardii	102 native prairie grass and forb species	2014	Diversified grasslands		herbivores (Hemipterans and Orthopterans)	Method: sweep nets + bug vac (D vac)	Temperate	Herbaceous plant	Grassland	Managed study	Generalist herbivore	3	4	256	individuals/plot	Herbivore abundance
18	42	Ellen A. R. Welti	mischiefmao@gmail.com	Platte River Prairie, Nebraska, USA	40.44°N	98.35°W	43200	Andropogon gerardii	102 native prairie grass and forb species	2014	Diversified grasslands		herbivores (Hemipterans and Orthopterans)	Method: sweep nets + bug vac (D vac)	Temperate	Herbaceous plant	Grassland	Managed study	Generalist herbivore	3	102	215	individuals/plot	Herbivore abundance
18	42	Ellen A. R. Welti	mischiefmao@gmail.com	Platte River Prairie, Nebraska, USA	40.44°N	98.35°W	43200	Andropogon gerardii	Andropogon gerardii, Elymus canadensis, Panicum virgatum, Sorghastrum nutans	2014	Diversified grasslands		herbivores (Hemipterans and Orthopterans)	Method: sweep nets + bug vac (D vac)	Temperate	Herbaceous plant	Grassland	Managed study	Generalist herbivore	4	1	222	individuals/plot	Herbivore abundance
18	42	Ellen A. R. Welti	mischiefmao@gmail.com	Platte River Prairie, Nebraska, USA	40.44°N	98.35°W	43200	Andropogon gerardii	102 native prairie grass and forb species	2014	Diversified grasslands		herbivores (Hemipterans and Orthopterans)	Method: sweep nets + bug vac (D vac)	Temperate	Herbaceous plant	Grassland	Managed study	Generalist herbivore	4	4	197	individuals/plot	Herbivore abundance
18	42	Ellen A. R. Welti	mischiefmao@gmail.com	Platte River Prairie, Nebraska, USA	40.44°N	98.35°W	43200	Andropogon gerardii	102 native prairie grass and forb species	2014	Diversified grasslands		herbivores (Hemipterans and Orthopterans)	Method: sweep nets + bug vac (D vac)	Temperate	Herbaceous plant	Grassland	Managed study	Generalist herbivore	4	102	265	individuals/plot	Herbivore abundance
18	42	Ellen A. R. Welti	mischiefmao@gmail.com	Platte River Prairie, Nebraska, USA	40.44°N	98.35°W	43200	Andropogon gerardii	Andropogon gerardii, Elymus canadensis, Panicum virgatum, Sorghastrum nutans	2015	Diversified grasslands		herbivores (Hemipterans and Orthopterans)	Method: sweep nets + bug vac (D vac)	Temperate	Herbaceous plant	Grassland	Managed study	Generalist herbivore	1	1	109	individuals/plot	Herbivore abundance
18	42	Ellen A. R. Welti	mischiefmao@gmail.com	Platte River Prairie, Nebraska, USA	40.44°N	98.35°W	43200	Andropogon gerardii	102 native prairie grass and forb species	2015	Diversified grasslands		herbivores (Hemipterans and Orthopterans)	Method: sweep nets + bug vac (D vac)	Temperate	Herbaceous plant	Grassland	Managed study	Generalist herbivore	1	4	246	individuals/plot	Herbivore abundance
18	42	Ellen A. R. Welti	mischiefmao@gmail.com	Platte River Prairie, Nebraska, USA	40.44°N	98.35°W	43200	Andropogon gerardii	102 native prairie grass and forb species	2015	Diversified grasslands		herbivores (Hemipterans and Orthopterans)	Method: sweep nets + bug vac (D vac)	Temperate	Herbaceous plant	Grassland	Managed study	Generalist herbivore	1	102	223	individuals/plot	Herbivore abundance
18	42	Ellen A. R. Welti	mischiefmao@gmail.com	Platte River Prairie, Nebraska, USA	40.44°N	98.35°W	43200	Andropogon gerardii	Andropogon gerardii, Elymus canadensis, Panicum virgatum, Sorghastrum nutans	2015	Diversified grasslands		herbivores (Hemipterans and Orthopterans)	Method: sweep nets + bug vac (D vac)	Temperate	Herbaceous plant	Grassland	Managed study	Generalist herbivore	2	1	64	individuals/plot	Herbivore abundance
18	42	Ellen A. R. Welti	mischiefmao@gmail.com	Platte River Prairie, Nebraska, USA	40.44°N	98.35°W	43200	Andropogon gerardii	102 native prairie grass and forb species	2015	Diversified grasslands		herbivores (Hemipterans and Orthopterans)	Method: sweep nets + bug vac (D vac)	Temperate	Herbaceous plant	Grassland	Managed study	Generalist herbivore	2	4	87	individuals/plot	Herbivore abundance
18	42	Ellen A. R. Welti	mischiefmao@gmail.com	Platte River Prairie, Nebraska, USA	40.44°N	98.35°W	43200	Andropogon gerardii	102 native prairie grass and forb species	2015	Diversified grasslands		herbivores (Hemipterans and Orthopterans)	Method: sweep nets + bug vac (D vac)	Temperate	Herbaceous plant	Grassland	Managed study	Generalist herbivore	2	102	166	individuals/plot	Herbivore abundance
18	42	Ellen A. R. Welti	mischiefmao@gmail.com	Platte River Prairie, Nebraska, USA	40.44°N	98.35°W	43200	Andropogon gerardii	Andropogon gerardii, Elymus canadensis, Panicum virgatum, Sorghastrum nutans	2015	Diversified grasslands		herbivores (Hemipterans and Orthopterans)	Method: sweep nets + bug vac (D vac)	Temperate	Herbaceous plant	Grassland	Managed study	Generalist herbivore	3	1	42	individuals/plot	Herbivore abundance
18	42	Ellen A. R. Welti	mischiefmao@gmail.com	Platte River Prairie, Nebraska, USA	40.44°N	98.35°W	43200	Andropogon gerardii	102 native prairie grass and forb species	2015	Diversified grasslands		herbivores (Hemipterans and Orthopterans)	Method: sweep nets + bug vac (D vac)	Temperate	Herbaceous plant	Grassland	Managed study	Generalist herbivore	3	4	100	individuals/plot	Herbivore abundance
18	42	Ellen A. R. Welti	mischiefmao@gmail.com	Platte River Prairie, Nebraska, USA	40.44°N	98.35°W	43200	Andropogon gerardii	102 native prairie grass and forb species	2015	Diversified grasslands		herbivores (Hemipterans and Orthopterans)	Method: sweep nets + bug vac (D vac)	Temperate	Herbaceous plant	Grassland	Managed study	Generalist herbivore	3	102	95	individuals/plot	Herbivore abundance
18	42	Ellen A. R. Welti	mischiefmao@gmail.com	Platte River Prairie, Nebraska, USA	40.44°N	98.35°W	43200	Andropogon gerardii	Andropogon gerardii, Elymus canadensis, Panicum virgatum, Sorghastrum nutans	2015	Diversified grasslands		herbivores (Hemipterans and Orthopterans)	Method: sweep nets + bug vac (D vac)	Temperate	Herbaceous plant	Grassland	Managed study	Generalist herbivore	4	1	39	individuals/plot	Herbivore abundance
18	42	Ellen A. R. Welti	mischiefmao@gmail.com	Platte River Prairie, Nebraska, USA	40.44°N	98.35°W	43200	Andropogon gerardii	102 native prairie grass and forb species	2015	Diversified grasslands		herbivores (Hemipterans and Orthopterans)	Method: sweep nets + bug vac (D vac)	Temperate	Herbaceous plant	Grassland	Managed study	Generalist herbivore	4	4	73	individuals/plot	Herbivore abundance
18	42	Ellen A. R. Welti	mischiefmao@gmail.com	Platte River Prairie, Nebraska, USA	40.44°N	98.35°W	43200	Andropogon gerardii	102 native prairie grass and forb species	2015	Diversified grasslands		herbivores (Hemipterans and Orthopterans)	Method: sweep nets + bug vac (D vac)	Temperate	Herbaceous plant	Grassland	Managed study	Generalist herbivore	4	102	85	individuals/plot	Herbivore abundance
19	40	Dan Bahauddin	danbaha@umn.edu	Cedar Creek, Minnesota, USA	45.404°N	93.188°W	13608	pure species	mixed species	1996	Diversified grasslands		herbivores (Lepidoptera)	Method: sweepnet sampling. Times: June to August sampling times each year	Temperate	Herbaceous plant	Grassland	Managed study	Generalist herbivore	1	1	1.84483	individuals/plot	Herbivore abundance
19	40	Dan Bahauddin	danbaha@umn.edu	Cedar Creek, Minnesota, USA	45.404°N	93.188°W	13608	pure species	mixed species	1996	Diversified grasslands		herbivores (Lepidoptera)	Method: sweepnet sampling. Times: June to August sampling times each year	Temperate	Herbaceous plant	Grassland	Managed study	Generalist herbivore	1	2	1.86364	individuals/plot	Herbivore abundance
19	40	Dan Bahauddin	danbaha@umn.edu	Cedar Creek, Minnesota, USA	45.404°N	93.188°W	13608	pure species	mixed species	1996	Diversified grasslands		herbivores (Lepidoptera)	Method: sweepnet sampling. Times: June to August sampling times each year	Temperate	Herbaceous plant	Grassland	Managed study	Generalist herbivore	1	4	2.5	individuals/plot	Herbivore abundance
19	40	Dan Bahauddin	danbaha@umn.edu	Cedar Creek, Minnesota, USA	45.404°N	93.188°W	13608	pure species	mixed species	1996	Diversified grasslands		herbivores (Lepidoptera)	Method: sweepnet sampling. Times: June to August sampling times each year	Temperate	Herbaceous plant	Grassland	Managed study	Generalist herbivore	1	8	2.01667	individuals/plot	Herbivore abundance
19	40	Dan Bahauddin	danbaha@umn.edu	Cedar Creek, Minnesota, USA	45.404°N	93.188°W	13608	pure species	mixed species	1996	Diversified grasslands		herbivores (Lepidoptera)	Method: sweepnet sampling. Times: June to August sampling times each year	Temperate	Herbaceous plant	Grassland	Managed study	Generalist herbivore	1	16	2.26263	individuals/plot	Herbivore abundance
19	40	Dan Bahauddin	danbaha@umn.edu	Cedar Creek, Minnesota, USA	45.404°N	93.188°W	13608	pure species	mixed species	1997	Diversified grasslands		herbivores (Lepidoptera)	Method: sweepnet sampling. Times: June to August sampling times each year	Temperate	Herbaceous plant	Grassland	Managed study	Generalist herbivore	1	1	1.25373	individuals/plot	Herbivore abundance
19	40	Dan Bahauddin	danbaha@umn.edu	Cedar Creek, Minnesota, USA	45.404°N	93.188°W	13608	pure species	mixed species	1997	Diversified grasslands		herbivores (Lepidoptera)	Method: sweepnet sampling. Times: June to August sampling times each year	Temperate	Herbaceous plant	Grassland	Managed study	Generalist herbivore	1	2	1.20968	individuals/plot	Herbivore abundance
19	40	Dan Bahauddin	danbaha@umn.edu	Cedar Creek, Minnesota, USA	45.404°N	93.188°W	13608	pure species	mixed species	1997	Diversified grasslands		herbivores (Lepidoptera)	Method: sweepnet sampling. Times: June to August sampling times each year	Temperate	Herbaceous plant	Grassland	Managed study	Generalist herbivore	1	4	1.19355	individuals/plot	Herbivore abundance
19	40	Dan Bahauddin	danbaha@umn.edu	Cedar Creek, Minnesota, USA	45.404°N	93.188°W	13608	pure species	mixed species	1997	Diversified grasslands		herbivores (Lepidoptera)	Method: sweepnet sampling. Times: June to August sampling times each year	Temperate	Herbaceous plant	Grassland	Managed study	Generalist herbivore	1	8	1.14493	individuals/plot	Herbivore abundance
19	40	Dan Bahauddin	danbaha@umn.edu	Cedar Creek, Minnesota, USA	45.404°N	93.188°W	13608	pure species	mixed species	1997	Diversified grasslands		herbivores (Lepidoptera)	Method: sweepnet sampling. Times: June to August sampling times each year	Temperate	Herbaceous plant	Grassland	Managed study	Generalist herbivore	1	16	1.11429	individuals/plot	Herbivore abundance
19	40	Dan Bahauddin	danbaha@umn.edu	Cedar Creek, Minnesota, USA	45.404°N	93.188°W	13608	pure species	mixed species	1998	Diversified grasslands		herbivores (Lepidoptera)	Method: sweepnet sampling. Times: June to August sampling times each year	Temperate	Herbaceous plant	Grassland	Managed study	Generalist herbivore	1	1	1.24324	individuals/plot	Herbivore abundance
19	40	Dan Bahauddin	danbaha@umn.edu	Cedar Creek, Minnesota, USA	45.404°N	93.188°W	13608	pure species	mixed species	1998	Diversified grasslands		herbivores (Lepidoptera)	Method: sweepnet sampling. Times: June to August sampling times each year	Temperate	Herbaceous plant	Grassland	Managed study	Generalist herbivore	1	2	1.2963	individuals/plot	Herbivore abundance
19	40	Dan Bahauddin	danbaha@umn.edu	Cedar Creek, Minnesota, USA	45.404°N	93.188°W	13608	pure species	mixed species	1998	Diversified grasslands		herbivores (Lepidoptera)	Method: sweepnet sampling. Times: June to August sampling times each year	Temperate	Herbaceous plant	Grassland	Managed study	Generalist herbivore	1	4	1.11765	individuals/plot	Herbivore abundance
19	40	Dan Bahauddin	danbaha@umn.edu	Cedar Creek, Minnesota, USA	45.404°N	93.188°W	13608	pure species	mixed species	1998	Diversified grasslands		herbivores (Lepidoptera)	Method: sweepnet sampling. Times: June to August sampling times each year	Temperate	Herbaceous plant	Grassland	Managed study	Generalist herbivore	1	8	1.40909	individuals/plot	Herbivore abundance
19	40	Dan Bahauddin	danbaha@umn.edu	Cedar Creek, Minnesota, USA	45.404°N	93.188°W	13608	pure species	mixed species	1998	Diversified grasslands		herbivores (Lepidoptera)	Method: sweepnet sampling. Times: June to August sampling times each year	Temperate	Herbaceous plant	Grassland	Managed study	Generalist herbivore	1	16	1.26923	individuals/plot	Herbivore abundance
19	40	Dan Bahauddin	danbaha@umn.edu	Cedar Creek, Minnesota, USA	45.404°N	93.188°W	13608	pure species	mixed species	1999	Diversified grasslands		herbivores (Lepidoptera)	Method: sweepnet sampling. Times: June to August sampling times each year	Temperate	Herbaceous plant	Grassland	Managed study	Generalist herbivore	1	1	1.44262	individuals/plot	Herbivore abundance
19	40	Dan Bahauddin	danbaha@umn.edu	Cedar Creek, Minnesota, USA	45.404°N	93.188°W	13608	pure species	mixed species	1999	Diversified grasslands		herbivores (Lepidoptera)	Method: sweepnet sampling. Times: June to August sampling times each year	Temperate	Herbaceous plant	Grassland	Managed study	Generalist herbivore	1	2	1.75	individuals/plot	Herbivore abundance
19	40	Dan Bahauddin	danbaha@umn.edu	Cedar Creek, Minnesota, USA	45.404°N	93.188°W	13608	pure species	mixed species	1999	Diversified grasslands		herbivores (Lepidoptera)	Method: sweepnet sampling. Times: June to August sampling times each year	Temperate	Herbaceous plant	Grassland	Managed study	Generalist herbivore	1	4	1.33824	individuals/plot	Herbivore abundance
19	40	Dan Bahauddin	danbaha@umn.edu	Cedar Creek, Minnesota, USA	45.404°N	93.188°W	13608	pure species	mixed species	1999	Diversified grasslands		herbivores (Lepidoptera)	Method: sweepnet sampling. Times: June to August sampling times each year	Temperate	Herbaceous plant	Grassland	Managed study	Generalist herbivore	1	8	1.44737	individuals/plot	Herbivore abundance
19	40	Dan Bahauddin	danbaha@umn.edu	Cedar Creek, Minnesota, USA	45.404°N	93.188°W	13608	pure species	mixed species	1999	Diversified grasslands		herbivores (Lepidoptera)	Method: sweepnet sampling. Times: June to August sampling times each year	Temperate	Herbaceous plant	Grassland	Managed study	Generalist herbivore	1	16	1.38043	individuals/plot	Herbivore abundance
19	40	Dan Bahauddin	danbaha@umn.edu	Cedar Creek, Minnesota, USA	45.404°N	93.188°W	13608	pure species	mixed species	2000	Diversified grasslands		herbivores (Lepidoptera)	Method: sweepnet sampling. Times: June to August sampling times each year	Temperate	Herbaceous plant	Grassland	Managed study	Generalist herbivore	1	1	1.15789	individuals/plot	Herbivore abundance
19	40	Dan Bahauddin	danbaha@umn.edu	Cedar Creek, Minnesota, USA	45.404°N	93.188°W	13608	pure species	mixed species	2000	Diversified grasslands		herbivores (Lepidoptera)	Method: sweepnet sampling. Times: June to August sampling times each year	Temperate	Herbaceous plant	Grassland	Managed study	Generalist herbivore	1	2	1.53333	individuals/plot	Herbivore abundance
19	40	Dan Bahauddin	danbaha@umn.edu	Cedar Creek, Minnesota, USA	45.404°N	93.188°W	13608	pure species	mixed species	2000	Diversified grasslands		herbivores (Lepidoptera)	Method: sweepnet sampling. Times: June to August sampling times each year	Temperate	Herbaceous plant	Grassland	Managed study	Generalist herbivore	1	4	1.26471	individuals/plot	Herbivore abundance
19	40	Dan Bahauddin	danbaha@umn.edu	Cedar Creek, Minnesota, USA	45.404°N	93.188°W	13608	pure species	mixed species	2000	Diversified grasslands		herbivores (Lepidoptera)	Method: sweepnet sampling. Times: June to August sampling times each year	Temperate	Herbaceous plant	Grassland	Managed study	Generalist herbivore	1	8	1.4359	individuals/plot	Herbivore abundance
19	40	Dan Bahauddin	danbaha@umn.edu	Cedar Creek, Minnesota, USA	45.404°N	93.188°W	13608	pure species	mixed species	2000	Diversified grasslands		herbivores (Lepidoptera)	Method: sweepnet sampling. Times: June to August sampling times each year	Temperate	Herbaceous plant	Grassland	Managed study	Generalist herbivore	1	16	1.28	individuals/plot	Herbivore abundance
19	40	Dan Bahauddin	danbaha@umn.edu	Cedar Creek, Minnesota, USA	45.404°N	93.188°W	13608	pure species	mixed species	2002	Diversified grasslands		herbivores (Lepidoptera)	Method: sweepnet sampling. Times: June to August sampling times each year	Temperate	Herbaceous plant	Grassland	Managed study	Generalist herbivore	1	1	1.45	individuals/plot	Herbivore abundance
19	40	Dan Bahauddin	danbaha@umn.edu	Cedar Creek, Minnesota, USA	45.404°N	93.188°W	13608	pure species	mixed species	2002	Diversified grasslands		herbivores (Lepidoptera)	Method: sweepnet sampling. Times: June to August sampling times each year	Temperate	Herbaceous plant	Grassland	Managed study	Generalist herbivore	1	2	1.41026	individuals/plot	Herbivore abundance
19	40	Dan Bahauddin	danbaha@umn.edu	Cedar Creek, Minnesota, USA	45.404°N	93.188°W	13608	pure species	mixed species	2002	Diversified grasslands		herbivores (Lepidoptera)	Method: sweepnet sampling. Times: June to August sampling times each year	Temperate	Herbaceous plant	Grassland	Managed study	Generalist herbivore	1	4	1.77419	individuals/plot	Herbivore abundance
19	40	Dan Bahauddin	danbaha@umn.edu	Cedar Creek, Minnesota, USA	45.404°N	93.188°W	13608	pure species	mixed species	2002	Diversified grasslands		herbivores (Lepidoptera)	Method: sweepnet sampling. Times: June to August sampling times each year	Temperate	Herbaceous plant	Grassland	Managed study	Generalist herbivore	1	8	1.52778	individuals/plot	Herbivore abundance
19	40	Dan Bahauddin	danbaha@umn.edu	Cedar Creek, Minnesota, USA	45.404°N	93.188°W	13608	pure species	mixed species	2002	Diversified grasslands		herbivores (Lepidoptera)	Method: sweepnet sampling. Times: June to August sampling times each year	Temperate	Herbaceous plant	Grassland	Managed study	Generalist herbivore	1	16	1.36207	individuals/plot	Herbivore abundance
19	40	Dan Bahauddin	danbaha@umn.edu	Cedar Creek, Minnesota, USA	45.404°N	93.188°W	13608	pure species	mixed species	2003	Diversified grasslands		herbivores (Lepidoptera)	Method: sweepnet sampling. Times: June to August sampling times each year	Temperate	Herbaceous plant	Grassland	Managed study	Generalist herbivore	1	1	1.36667	individuals/plot	Herbivore abundance
19	40	Dan Bahauddin	danbaha@umn.edu	Cedar Creek, Minnesota, USA	45.404°N	93.188°W	13608	pure species	mixed species	2003	Diversified grasslands		herbivores (Lepidoptera)	Method: sweepnet sampling. Times: June to August sampling times each year	Temperate	Herbaceous plant	Grassland	Managed study	Generalist herbivore	1	2	1.29032	individuals/plot	Herbivore abundance
19	40	Dan Bahauddin	danbaha@umn.edu	Cedar Creek, Minnesota, USA	45.404°N	93.188°W	13608	pure species	mixed species	2003	Diversified grasslands		herbivores (Lepidoptera)	Method: sweepnet sampling. Times: June to August sampling times each year	Temperate	Herbaceous plant	Grassland	Managed study	Generalist herbivore	1	4	1.97059	individuals/plot	Herbivore abundance
19	40	Dan Bahauddin	danbaha@umn.edu	Cedar Creek, Minnesota, USA	45.404°N	93.188°W	13608	pure species	mixed species	2003	Diversified grasslands		herbivores (Lepidoptera)	Method: sweepnet sampling. Times: June to August sampling times each year	Temperate	Herbaceous plant	Grassland	Managed study	Generalist herbivore	1	8	1.35556	individuals/plot	Herbivore abundance
[truncated: 1,076 more rows]

## Sheet: paried enemy abundance
Experiment order	Site order	Contact name	Contact name	Loacations	Latitude	Longitude	Area of experimental site (m2)	Lowest plant species (Control)-English name (Latin name)	Higher plant species (Treatment)-English name (Latin name)	Experiment year	Plant diversification practice		Natural enemy in both control and treatment-English name (Latin name)	Sampling methods of natural enemy-in both control and treatment	Biome type	Plant type	Ecosystem type	Study type (Managed study OR Observational study)	Natural enemy functional group (generalist or specialist predator)	Replicate order in natural enemy performance-in both Control and Treatment	Number of plant species	Natural enemy performance value	Natural enemy performance indicator unit	Category
[truncated: 1,641 more rows]
