# Supplementary material for: Plant diversity modifies multi-trophic interactions in croplands, grasslands and forests
Source: Sci Adv. 2026 Jul 23;12(30):eaeb8680. doi: 10.1126/sciadv.aeb8680 (PMC13394405; doi:10.1126/sciadv.aeb8680)
Supplement: Supplementary file 2 — Data S1 to S7 [file sciadv.aeb8680_data_s1_to_s7.zip › aeb8680_data_s3.xlsx]

## Sheet: 工作表 1
Data S3. Results of the path analyses to test the bottom-up and top-down effects of each gradient of number of added plant species richness on the tri-trophic interactions of plant performance, invertebrate herbivore performance and their invertebrate natural enemy performance in croplands (as presented also in fig. S19). Number of added plant species is a continuous variable describing the incre…
Number of added plant species richness over the control	Ecosystem type	Effect direction	Trophic interaction	Predictor	Response	Number of Observations	Number of Studies	Effect size	SE	t value	P value	95%CI-L	95%CI-U	R2	Fish's C statistic	AICc
1	Cropland	Bottom-up	Plants vs. Herbivores vs. Natural enemies	Plant.diversity	plant.performance	1347	57	0.2939	0.0468	6.2799	4.5964e-10	0.2021	0.3857	0.02	9.046	9652.84
1	Cropland	Bottom-up	Plants vs. Herbivores vs. Natural enemies	plant.performance	herbivore.performance	1347	57	-0.1135	0.0217	-5.2304	1.9628e-07	-0.1561	-0.0709	0.34	9.046	9652.84
1	Cropland	Bottom-up	Plants vs. Herbivores vs. Natural enemies	herbivore.performance	enemy.performance	1347	57	-0.113	0.029	-26.3544	3.217e-123	-1.1185	-0.9635	0.25	9.046	9652.84
1	Cropland	Bottom-up	Plants vs. Herbivores vs. Natural enemies	Plant.diversity	herbivore.performance	1347	57	-1.041	0.0395	-3.8966	0.00010244	-0.1699	-0.0561	0.34	9.046	9652.84
1	Cropland	Bottom-up	Plants vs. Herbivores vs. Natural enemies	Plant.diversity	enemy.performance	1347	57	0.7965	0.0534	14.9157	1.2764e-46	0.6917	0.9013	0.25	9.046	9652.84
1	Cropland	Top-down	Plants vs. Herbivores vs. Natural enemies	Plant.diversity	enemy.performance	1347	57	0.919	0.0435	21.1264	1.5986e-85	0.8337	1.0043	0.24	9.142	9624.2
1	Cropland	Top-down	Plants vs. Herbivores vs. Natural enemies	enemy.performance	herbivore.performance	1347	57	-0.1059	0.0243	-4.358	1.4151e-05	-0.1536	-0.0582	0.34	9.142	9624.2
1	Cropland	Top-down	Plants vs. Herbivores vs. Natural enemies	herbivore.performance	plant.performance	1347	57	-0.1929	0.0308	-21.7956	4.1185e-90	-1.0691	-0.8925	0.05	9.142	9624.2
1	Cropland	Top-down	Plants vs. Herbivores vs. Natural enemies	Plant.diversity	herbivore.performance	1347	57	-0.9808	0.045	-6.263	5.1646e-10	-0.2533	-0.1325	0.34	9.142	9624.2
1	Cropland	Top-down	Plants vs. Herbivores vs. Natural enemies	Plant.diversity	plant.performance	1347	57	0.0896	0.0568	1.5775	0.11493	-0.0218	0.201	0.05	9.142	9624.2
2	Cropland	Bottom-up	Plants vs. Herbivores vs. Natural enemies	Plant.diversity	plant.performance	122	20	0.9571	0.1098	8.7168	4.2091e-14	0.7394	1.1748	0.39	1.006	772.447
2	Cropland	Bottom-up	Plants vs. Herbivores vs. Natural enemies	plant.performance	herbivore.performance	122	20	0.1672	0.0889	1.8808	0.06293	-0.0092	0.3436	0.11	1.006	772.447
2	Cropland	Bottom-up	Plants vs. Herbivores vs. Natural enemies	herbivore.performance	enemy.performance	122	20	-0.2001	0.0788	-5.0285	2.1489e-06	-0.96	-0.4168	0.14	1.006	772.447
2	Cropland	Bottom-up	Plants vs. Herbivores vs. Natural enemies	Plant.diversity	herbivore.performance	122	20	-0.6884	0.1369	-2.5393	0.012714	-0.3565	-0.0437	0.11	1.006	772.447
2	Cropland	Bottom-up	Plants vs. Herbivores vs. Natural enemies	Plant.diversity	enemy.performance	122	20	0.3902	0.1216	3.2089	0.001802	0.1489	0.6315	0.14	1.006	772.447
2	Cropland	Top-down	Plants vs. Herbivores vs. Natural enemies	Plant.diversity	enemy.performance	122	20	0.4993	0.1164	4.2895	4.1817e-05	0.2683	0.7303	0.1	0.757	762.745
2	Cropland	Top-down	Plants vs. Herbivores vs. Natural enemies	enemy.performance	herbivore.performance	122	20	-0.1944	0.0726	-2.6777	0.0087233	-0.3385	-0.0503	0.13	0.757	762.745
2	Cropland	Top-down	Plants vs. Herbivores vs. Natural enemies	herbivore.performance	plant.performance	122	20	0.1149	0.0756	-3.9902	0.00012787	-0.6698	-0.2248	0.4	0.757	762.745
2	Cropland	Top-down	Plants vs. Herbivores vs. Natural enemies	Plant.diversity	herbivore.performance	122	20	-0.4473	0.1121	1.5198	0.13163	-0.035	0.2648	0.13	0.757	762.745
2	Cropland	Top-down	Plants vs. Herbivores vs. Natural enemies	Plant.diversity	plant.performance	122	20	1.0176	0.1162	8.7573	3.5604e-14	0.7872	1.248	0.4	0.757	762.745
3	Cropland	Bottom-up	Plants vs. Herbivores vs. Natural enemies	Plant.diversity	plant.performance	102	10	0.6051	0.1373	4.4071	2.9415e-05	0.3323	0.8779	0.11	0.275	694.949
3	Cropland	Bottom-up	Plants vs. Herbivores vs. Natural enemies	plant.performance	herbivore.performance	102	10	0.1726	0.0741	2.3293	0.022234	0.0253	0.3199	0.38	0.275	694.949
3	Cropland	Bottom-up	Plants vs. Herbivores vs. Natural enemies	herbivore.performance	enemy.performance	102	10	0.0846	0.1022	-9.3485	1.1339e-14	-1.3956	-0.906	0.29	0.275	694.949
3	Cropland	Bottom-up	Plants vs. Herbivores vs. Natural enemies	Plant.diversity	herbivore.performance	102	10	-1.1508	0.1231	0.8278	0.41011	-0.1186	0.2878	0.38	0.275	694.949
3	Cropland	Bottom-up	Plants vs. Herbivores vs. Natural enemies	Plant.diversity	enemy.performance	102	10	1.0155	0.1698	5.9806	5.096e-08	0.6779	1.3531	0.29	0.275	694.949
3	Cropland	Top-down	Plants vs. Herbivores vs. Natural enemies	Plant.diversity	enemy.performance	102	10	0.9363	0.1291	7.2525	1.524e-10	0.6797	1.1929	0.3	0.294	693.848
3	Cropland	Top-down	Plants vs. Herbivores vs. Natural enemies	enemy.performance	herbivore.performance	102	10	0.0738	0.0859	0.8591	0.3927	-0.097	0.2446	0.37	0.294	693.848
3	Cropland	Top-down	Plants vs. Herbivores vs. Natural enemies	herbivore.performance	plant.performance	102	10	0.251	0.1058	-7.8318	1.2739e-11	-1.4014	-0.8338	0.13	0.294	693.848
3	Cropland	Top-down	Plants vs. Herbivores vs. Natural enemies	Plant.diversity	herbivore.performance	102	10	-1.1176	0.1427	2.3724	0.019925	0.0406	0.4614	0.37	0.294	693.848
3	Cropland	Top-down	Plants vs. Herbivores vs. Natural enemies	Plant.diversity	plant.performance	102	10	0.8522	0.1758	4.8476	5.5596e-06	0.5027	1.2017	0.13	0.294	693.848
4	Cropland	Bottom-up	Plants vs. Herbivores vs. Natural enemies	Plant.diversity	plant.performance	292	6	0.3433	0.0403	8.5186	9.8819e-16	0.264	0.4226	0.02	0.047	1536.86
4	Cropland	Bottom-up	Plants vs. Herbivores vs. Natural enemies	plant.performance	herbivore.performance	292	6	-0.0069	0.034	-0.2029	0.83933	-0.0738	0.06	0.33	0.047	1536.86
4	Cropland	Bottom-up	Plants vs. Herbivores vs. Natural enemies	herbivore.performance	enemy.performance	292	6	-0.1156	0.0626	-16.7587	3.8934e-44	-1.2416	-0.9806	0.18	0.047	1536.86
4	Cropland	Bottom-up	Plants vs. Herbivores vs. Natural enemies	Plant.diversity	herbivore.performance	292	6	-1.1111	0.0663	-1.8466	0.065858	-0.2388	0.0076	0.33	0.047	1536.86
4	Cropland	Bottom-up	Plants vs. Herbivores vs. Natural enemies	Plant.diversity	enemy.performance	292	6	0.7717	0.1223	6.3099	1.0906e-09	0.531	1.0124	0.18	0.047	1536.86
4	Cropland	Top-down	Plants vs. Herbivores vs. Natural enemies	Plant.diversity	enemy.performance	292	6	0.9046	0.0993	9.1098	1.6205e-17	0.7091	1.1001	0.17	0.054	1521.2
4	Cropland	Top-down	Plants vs. Herbivores vs. Natural enemies	enemy.performance	herbivore.performance	292	6	-0.1018	0.0368	-2.7663	0.0060496	-0.1742	-0.0294	0.35	0.054	1521.2
4	Cropland	Top-down	Plants vs. Herbivores vs. Natural enemies	herbivore.performance	plant.performance	292	6	-0.0032	0.0254	-14.4478	1.0355e-35	-1.1803	-0.8973	0.02	0.054	1521.2
4	Cropland	Top-down	Plants vs. Herbivores vs. Natural enemies	Plant.diversity	herbivore.performance	292	6	-1.0388	0.0719	-0.126	0.89983	-0.0532	0.0468	0.35	0.054	1521.2
4	Cropland	Top-down	Plants vs. Herbivores vs. Natural enemies	Plant.diversity	plant.performance	292	6	0.3397	0.0495	6.8626	4.3209e-11	0.2423	0.4371	0.02	0.054	1521.2
5	Cropland	Bottom-up	Plants vs. Herbivores vs. Natural enemies	Plant.diversity	plant.performance	102	5	-0.2191	0.1845	-1.1875	0.23805	-0.5855	0.1473	0.01	4.709	773.945
5	Cropland	Bottom-up	Plants vs. Herbivores vs. Natural enemies	plant.performance	herbivore.performance	102	5	-0.0372	0.0599	-0.621	0.53615	-0.1562	0.0818	0.14	4.709	773.945
5	Cropland	Bottom-up	Plants vs. Herbivores vs. Natural enemies	herbivore.performance	enemy.performance	102	5	-0.0109	0.0952	-6.8544	8.7061e-10	-0.984	-0.5418	0.25	4.709	773.945
5	Cropland	Bottom-up	Plants vs. Herbivores vs. Natural enemies	Plant.diversity	herbivore.performance	102	5	-0.7629	0.1113	-0.1145	0.90909	-0.2	0.1782	0.14	4.709	773.945
5	Cropland	Bottom-up	Plants vs. Herbivores vs. Natural enemies	Plant.diversity	enemy.performance	102	5	0.923	0.1768	5.2206	1.0982e-06	0.5719	1.2741	0.25	4.709	773.945
5	Cropland	Top-down	Plants vs. Herbivores vs. Natural enemies	Plant.diversity	enemy.performance	102	5	0.9312	0.1607	5.7946	9.2616e-08	0.6121	1.2503	0.25	4.709	773.599
5	Cropland	Top-down	Plants vs. Herbivores vs. Natural enemies	enemy.performance	herbivore.performance	102	5	-0.0122	0.0689	-0.1771	0.85985	-0.1491	0.1247	0.14	4.709	773.599
5	Cropland	Top-down	Plants vs. Herbivores vs. Natural enemies	herbivore.performance	plant.performance	102	5	-0.0439	0.1091	-5.8078	9.4284e-08	-0.9977	-0.4891	0.02	4.709	773.599
5	Cropland	Top-down	Plants vs. Herbivores vs. Natural enemies	Plant.diversity	herbivore.performance	102	5	-0.7434	0.128	-0.4024	0.68834	-0.2606	0.1728	0.14	4.709	773.599
5	Cropland	Top-down	Plants vs. Herbivores vs. Natural enemies	Plant.diversity	plant.performance	102	5	-0.2522	0.2027	-1.2442	0.21659	-0.6548	0.1504	0.02	4.709	773.599
6	Cropland	NA	Plants vs. Herbivores vs. Natural enemies	NA	NA	16	2	NA	NA	NA	NA	NA	NA	NA	NA	NA
7	Cropland	NA	Plants vs. Herbivores vs. Natural enemies	NA	NA	4	1	NA	NA	NA	NA	NA	NA	NA	NA	NA
9	Cropland	NA	Plants vs. Herbivores vs. Natural enemies	NA	NA	4	1	NA	NA	NA	NA	NA	NA	NA	NA	NA
100	Cropland	Bottom-up	Plants vs. Herbivores vs. Natural enemies	Plant.diversity	plant.performance	106	14	-0.2299	0.1228	-1.8721	0.064626	-0.4741	0.0143	0.02	1.687	764.083
100	Cropland	Bottom-up	Plants vs. Herbivores vs. Natural enemies	plant.performance	herbivore.performance	106	14	-0.2559	0.0957	-2.674	0.008979	-0.4462	-0.0656	0.1	1.687	764.083
100	Cropland	Bottom-up	Plants vs. Herbivores vs. Natural enemies	herbivore.performance	enemy.performance	106	14	0.0967	0.0815	-2.5438	0.012764	-0.7709	-0.0945	0.15	1.687	764.083
100	Cropland	Bottom-up	Plants vs. Herbivores vs. Natural enemies	Plant.diversity	herbivore.performance	106	14	-0.4327	0.1701	1.1865	0.23887	-0.0654	0.2588	0.1	1.687	764.083
100	Cropland	Bottom-up	Plants vs. Herbivores vs. Natural enemies	Plant.diversity	enemy.performance	106	14	0.7499	0.1408	5.326	8.8777e-07	0.4697	1.0301	0.15	1.687	764.083
100	Cropland	Top-down	Plants vs. Herbivores vs. Natural enemies	Plant.diversity	enemy.performance	106	14	0.777	0.1325	5.8642	7.9447e-08	0.5136	1.0404	0.17	2.455	758.817
100	Cropland	Top-down	Plants vs. Herbivores vs. Natural enemies	enemy.performance	herbivore.performance	106	14	0.1387	0.1075	1.2902	0.20294	-0.0772	0.3546	0.06	2.455	758.817
100	Cropland	Top-down	Plants vs. Herbivores vs. Natural enemies	herbivore.performance	plant.performance	106	14	-0.2626	0.0694	-2.4574	0.015966	-0.8494	-0.0898	0.09	2.455	758.817
100	Cropland	Top-down	Plants vs. Herbivores vs. Natural enemies	Plant.diversity	herbivore.performance	106	14	-0.4696	0.1911	-3.7839	0.00030035	-0.4008	-0.1244	0.06	2.455	758.817
100	Cropland	Top-down	Plants vs. Herbivores vs. Natural enemies	Plant.diversity	plant.performance	106	14	-0.3402	0.1234	-2.7569	0.0072557	-0.5858	-0.0946	0.09	2.455	758.817
10	Cropland	Bottom-up	Plants vs. Herbivores vs. Natural enemies	Plant.diversity	plant.performance	48	3	-0.137	0.1367	-1.0022	0.32242	-0.4135	0.1395	0.01	0.968	352.145
10	Cropland	Bottom-up	Plants vs. Herbivores vs. Natural enemies	plant.performance	herbivore.performance	48	3	-0.2789	0.1337	-2.086	0.043399	-0.5491	-0.0087	0.19	0.968	352.145
10	Cropland	Bottom-up	Plants vs. Herbivores vs. Natural enemies	herbivore.performance	enemy.performance	48	3	-0.0763	0.088	-2.7706	0.0084462	-1.1845	-0.1853	0.06	0.968	352.145
10	Cropland	Bottom-up	Plants vs. Herbivores vs. Natural enemies	Plant.diversity	herbivore.performance	48	3	-0.6849	0.2472	-0.867	0.39135	-0.2544	0.1018	0.19	0.968	352.145
10	Cropland	Bottom-up	Plants vs. Herbivores vs. Natural enemies	Plant.diversity	enemy.performance	48	3	0.4577	0.1626	2.8149	0.0076864	0.1285	0.7869	0.06	0.968	352.145
10	Cropland	Top-down	Plants vs. Herbivores vs. Natural enemies	Plant.diversity	enemy.performance	48	3	0.507	0.1519	3.3377	0.0018644	0.1998	0.8142	0.06	1.456	337.335
10	Cropland	Top-down	Plants vs. Herbivores vs. Natural enemies	enemy.performance	herbivore.performance	48	3	-0.0724	0.1448	-0.5	0.61981	-0.3651	0.2203	0.12	1.456	337.335
10	Cropland	Top-down	Plants vs. Herbivores vs. Natural enemies	herbivore.performance	plant.performance	48	3	-0.3161	0.0633	-2.2787	0.0281	-1.151	-0.069	0.08	1.456	337.335
10	Cropland	Top-down	Plants vs. Herbivores vs. Natural enemies	Plant.diversity	herbivore.performance	48	3	-0.61	0.2677	-4.9937	1.3523e-05	-0.4442	-0.188	0.12	1.456	337.335
10	Cropland	Top-down	Plants vs. Herbivores vs. Natural enemies	Plant.diversity	plant.performance	48	3	-0.3414	0.117	-2.9179	0.0058873	-0.5782	-0.1046	0.08	1.456	337.335
11	Cropland	Bottom-up	Plants vs. Herbivores vs. Natural enemies	Plant.diversity	plant.performance	40	6	-0.1692	0.2111	-0.8015	0.42907	-0.6001	0.2617	0.01	1.029	306.017
11	Cropland	Bottom-up	Plants vs. Herbivores vs. Natural enemies	plant.performance	herbivore.performance	40	6	-0.3128	0.1711	-1.8282	0.079067	-0.6646	0.039	0.1	1.029	306.017
11	Cropland	Bottom-up	Plants vs. Herbivores vs. Natural enemies	herbivore.performance	enemy.performance	40	6	0.0329	0.127	-0.741	0.46538	-0.8206	0.3858	0.49	1.029	306.017
11	Cropland	Bottom-up	Plants vs. Herbivores vs. Natural enemies	Plant.diversity	herbivore.performance	40	6	-0.2174	0.2934	0.2591	0.79764	-0.2282	0.294	0.1	1.029	306.017
11	Cropland	Bottom-up	Plants vs. Herbivores vs. Natural enemies	Plant.diversity	enemy.performance	40	6	1.2219	0.2177	5.6128	6.818e-06	0.7743	1.6695	0.49	1.029	306.017
11	Cropland	Top-down	Plants vs. Herbivores vs. Natural enemies	Plant.diversity	enemy.performance	40	6	1.3081	0.1842	7.1015	4.3978e-08	0.9331	1.6831	0.56	1.367	300.425
11	Cropland	Top-down	Plants vs. Herbivores vs. Natural enemies	enemy.performance	herbivore.performance	40	6	0.0658	0.2535	0.2596	0.79725	-0.4554	0.587	0.01	1.367	300.425
11	Cropland	Top-down	Plants vs. Herbivores vs. Natural enemies	herbivore.performance	plant.performance	40	6	-0.3113	0.1346	-0.5423	0.59224	-1.1297	0.6581	0.1	1.367	300.425
11	Cropland	Top-down	Plants vs. Herbivores vs. Natural enemies	Plant.diversity	herbivore.performance	40	6	-0.2358	0.4348	-2.3128	0.029641	-0.5891	-0.0335	0.01	1.367	300.425
11	Cropland	Top-down	Plants vs. Herbivores vs. Natural enemies	Plant.diversity	plant.performance	40	6	-0.2452	0.2309	-1.0619	0.29886	-0.7218	0.2314	0.1	1.367	300.425
29	Cropland	NA	Plants vs. Herbivores vs. Natural enemies	NA	NA	2	1	NA	NA	NA	NA	NA	NA	NA	NA	NA
36	Cropland	Bottom-up	Plants vs. Herbivores vs. Natural enemies	Plant.diversity	plant.performance	16	4	-0.866	0.4009	-2.1601	0.053691	-1.7484	0.0164	0.24	1.342	118.548
36	Cropland	Bottom-up	Plants vs. Herbivores vs. Natural enemies	plant.performance	herbivore.performance	16	4	-0.1767	0.1891	-0.9344	0.37448	-0.6045	0.2511	0.02	1.342	118.548
36	Cropland	Bottom-up	Plants vs. Herbivores vs. Natural enemies	herbivore.performance	enemy.performance	16	4	-0.0516	0.06	-1.1432	0.28245	-1.1153	0.3665	0.01	1.342	118.548
36	Cropland	Bottom-up	Plants vs. Herbivores vs. Natural enemies	Plant.diversity	herbivore.performance	16	4	-0.3744	0.3275	-0.86	0.41202	-0.1872	0.084	0.02	1.342	118.548
36	Cropland	Bottom-up	Plants vs. Herbivores vs. Natural enemies	Plant.diversity	enemy.performance	16	4	0.1682	0.0628	2.6783	0.02527	0.0261	0.3103	0.01	1.342	118.548
36	Cropland	Top-down	Plants vs. Herbivores vs. Natural enemies	Plant.diversity	enemy.performance	16	4	0.1796	0.0608	2.9539	0.014437	0.0441	0.3151	0.01	1.811	113.242
36	Cropland	Top-down	Plants vs. Herbivores vs. Natural enemies	enemy.performance	herbivore.performance	16	4	-0.3667	0.9976	-0.3676	0.74712	-4.4904	3.757	0.03	1.811	113.242
36	Cropland	Top-down	Plants vs. Herbivores vs. Natural enemies	herbivore.performance	plant.performance	16	4	-0.1347	0.2393	-0.4618	0.65503	-0.9158	0.6048	0.24	1.811	113.242
36	Cropland	Top-down	Plants vs. Herbivores vs. Natural enemies	Plant.diversity	herbivore.performance	16	4	-0.1555	0.3367	-0.5629	0.58591	-0.6679	0.3985	0.03	1.811	113.242
36	Cropland	Top-down	Plants vs. Herbivores vs. Natural enemies	Plant.diversity	plant.performance	16	4	-0.8958	0.4144	-2.1617	0.055951	-1.8191	0.0275	0.24	1.811	113.242
1	Organic cropland	Bottom-up	Plants vs. Herbivores vs. Natural enemies	Plant.diversity	plant.performance	695	30	0.3967	0.0639	6.2081	9.4146e-10	0.2712	0.5222	0.04	22.213	5010.7
1	Organic cropland	Bottom-up	Plants vs. Herbivores vs. Natural enemies	plant.performance	herbivore.performance	695	30	-0.1858	0.0309	-6.0129	3.0133e-09	-0.2465	-0.1251	0.28	22.213	5010.7
1	Organic cropland	Bottom-up	Plants vs. Herbivores vs. Natural enemies	herbivore.performance	enemy.performance	695	30	-0.0835	0.0383	-15.4947	1.9235e-46	-0.9846	-0.7632	0.26	22.213	5010.7
1	Organic cropland	Bottom-up	Plants vs. Herbivores vs. Natural enemies	Plant.diversity	herbivore.performance	695	30	-0.8739	0.0564	-2.1802	0.029595	-0.1587	-0.0083	0.28	22.213	5010.7
1	Organic cropland	Bottom-up	Plants vs. Herbivores vs. Natural enemies	Plant.diversity	enemy.performance	695	30	0.8392	0.0698	12.0229	2.6297e-30	0.7021	0.9763	0.26	22.213	5010.7
1	Organic cropland	Top-down	Plants vs. Herbivores vs. Natural enemies	Plant.diversity	enemy.performance	695	30	0.9193	0.0598	15.3729	5.7759e-46	0.8019	1.0367	0.25	24.776	5002.17
1	Organic cropland	Top-down	Plants vs. Herbivores vs. Natural enemies	enemy.performance	herbivore.performance	695	30	-0.0937	0.0359	-2.61	0.0092601	-0.1642	-0.0232	0.25	24.776	5002.17
1	Organic cropland	Top-down	Plants vs. Herbivores vs. Natural enemies	herbivore.performance	plant.performance	695	30	-0.2431	0.0401	-13.193	1.8623e-35	-0.9897	-0.7333	0.08	24.776	5002.17
1	Organic cropland	Top-down	Plants vs. Herbivores vs. Natural enemies	Plant.diversity	herbivore.performance	695	30	-0.8615	0.0653	-6.0623	2.2534e-09	-0.3218	-0.1644	0.25	24.776	5002.17
1	Organic cropland	Top-down	Plants vs. Herbivores vs. Natural enemies	Plant.diversity	plant.performance	695	30	0.1724	0.073	2.3616	0.018481	0.0291	0.3157	0.08	24.776	5002.17
2	Organic cropland	Bottom-up	Plants vs. Herbivores vs. Natural enemies	Plant.diversity	plant.performance	72	9	1.5857	0.0387	40.9742	2.1565e-47	1.5084	1.663	0.96	0.864	272.897
2	Organic cropland	Bottom-up	Plants vs. Herbivores vs. Natural enemies	plant.performance	herbivore.performance	72	9	0.2124	0.4214	0.504	0.6219	-0.6895	1.1143	0.12	0.864	272.897
2	Organic cropland	Bottom-up	Plants vs. Herbivores vs. Natural enemies	herbivore.performance	enemy.performance	72	9	-0.1637	0.0775	-1.2861	0.22007	-2.3508	0.5924	0.14	0.864	272.897
2	Organic cropland	Bottom-up	Plants vs. Herbivores vs. Natural enemies	Plant.diversity	herbivore.performance	72	9	-0.8792	0.6836	-2.1123	0.039167	-0.319	-0.0084	0.12	0.864	272.897
2	Organic cropland	Bottom-up	Plants vs. Herbivores vs. Natural enemies	Plant.diversity	enemy.performance	72	9	0.5286	0.1262	4.1886	9.8882e-05	0.2759	0.7813	0.14	0.864	272.897
2	Organic cropland	Top-down	Plants vs. Herbivores vs. Natural enemies	Plant.diversity	enemy.performance	72	9	0.613	0.1227	4.9959	5.7536e-06	0.3674	0.8586	0.12	0.585	274.968
2	Organic cropland	Top-down	Plants vs. Herbivores vs. Natural enemies	enemy.performance	herbivore.performance	72	9	-0.1716	0.0833	-2.06	0.04408	-0.3385	-0.0047	0.1	0.585	274.968
2	Organic cropland	Top-down	Plants vs. Herbivores vs. Natural enemies	herbivore.performance	plant.performance	72	9	0.0069	0.0255	-3.031	0.0036657	-0.682	-0.1394	0.96	0.585	274.968
2	Organic cropland	Top-down	Plants vs. Herbivores vs. Natural enemies	Plant.diversity	herbivore.performance	72	9	-0.4107	0.1355	0.2706	0.78763	-0.0441	0.0579	0.1	0.585	274.968
2	Organic cropland	Top-down	Plants vs. Herbivores vs. Natural enemies	Plant.diversity	plant.performance	72	9	1.5894	0.0413	38.4843	2.3756e-45	1.5069	1.6719	0.96	0.585	274.968
3	Organic cropland	Bottom-up	Plants vs. Herbivores vs. Natural enemies	Plant.diversity	plant.performance	70	6	0.5039	0.1678	3.003	0.0039341	0.168	0.8398	0.07	0.442	527.998
3	Organic cropland	Bottom-up	Plants vs. Herbivores vs. Natural enemies	plant.performance	herbivore.performance	70	6	0.245	0.0927	2.6429	0.010638	0.0593	0.4307	0.3	0.442	527.998
3	Organic cropland	Bottom-up	Plants vs. Herbivores vs. Natural enemies	herbivore.performance	enemy.performance	70	6	0.1225	0.1162	-6.4239	3.0782e-08	-1.3399	-0.7029	0.2	0.442	527.998
3	Organic cropland	Bottom-up	Plants vs. Herbivores vs. Natural enemies	Plant.diversity	herbivore.performance	70	6	-1.0214	0.159	1.0542	0.29631	-0.1103	0.3553	0.3	0.442	527.998
3	Organic cropland	Bottom-up	Plants vs. Herbivores vs. Natural enemies	Plant.diversity	enemy.performance	70	6	0.9006	0.1992	4.5211	3.2312e-05	0.5016	1.2996	0.2	0.442	527.998
3	Organic cropland	Top-down	Plants vs. Herbivores vs. Natural enemies	Plant.diversity	enemy.performance	70	6	0.8076	0.166	4.8651	8.8944e-06	0.4754	1.1398	0.2	0.483	527.154
3	Organic cropland	Top-down	Plants vs. Herbivores vs. Natural enemies	enemy.performance	herbivore.performance	70	6	0.1122	0.1048	1.0706	0.28893	-0.0977	0.3221	0.26	0.483	527.154
3	Organic cropland	Top-down	Plants vs. Herbivores vs. Natural enemies	herbivore.performance	plant.performance	70	6	0.3131	0.1121	-5.5264	8.8241e-07	-1.3531	-0.6331	0.12	0.483	527.154
3	Organic cropland	Top-down	Plants vs. Herbivores vs. Natural enemies	Plant.diversity	herbivore.performance	70	6	-0.9931	0.1797	2.793	0.007156	0.0885	0.5377	0.26	0.483	527.154
3	Organic cropland	Top-down	Plants vs. Herbivores vs. Natural enemies	Plant.diversity	plant.performance	70	6	0.7604	0.1922	3.9563	0.00021867	0.3753	1.1455	0.12	0.483	527.154
4	Organic cropland	Bottom-up	Plants vs. Herbivores vs. Natural enemies	Plant.diversity	plant.performance	280	5	0.2838	0.0381	7.4488	1.2685e-12	0.2088	0.3588	0.01	0.018	1432.54
4	Organic cropland	Bottom-up	Plants vs. Herbivores vs. Natural enemies	plant.performance	herbivore.performance	280	5	0.0032	0.034	0.0941	0.92509	-0.0637	0.0701	0.31	0.018	1432.54
4	Organic cropland	Bottom-up	Plants vs. Herbivores vs. Natural enemies	herbivore.performance	enemy.performance	280	5	-0.1144	0.0633	-16.3549	3.2895e-42	-1.2185	-0.9567	0.17	0.018	1432.54
4	Organic cropland	Bottom-up	Plants vs. Herbivores vs. Natural enemies	Plant.diversity	herbivore.performance	280	5	-1.0876	0.0665	-1.8073	0.071843	-0.239	0.0102	0.31	0.018	1432.54
4	Organic cropland	Bottom-up	Plants vs. Herbivores vs. Natural enemies	Plant.diversity	enemy.performance	280	5	0.7677	0.1242	6.1812	2.3565e-09	0.5232	1.0122	0.17	0.018	1432.54
4	Organic cropland	Top-down	Plants vs. Herbivores vs. Natural enemies	Plant.diversity	enemy.performance	280	5	0.8962	0.1022	8.7691	2.0929e-16	0.695	1.0974	0.16	0.27	1416.42
4	Organic cropland	Top-down	Plants vs. Herbivores vs. Natural enemies	enemy.performance	herbivore.performance	280	5	-0.1028	0.0368	-2.7935	0.0055922	-0.1753	-0.0303	0.33	0.27	1416.42
4	Organic cropland	Top-down	Plants vs. Herbivores vs. Natural enemies	herbivore.performance	plant.performance	280	5	0.0111	0.0236	-14.0458	5.8385e-34	-1.1547	-0.8707	0.01	0.27	1416.42
4	Organic cropland	Top-down	Plants vs. Herbivores vs. Natural enemies	Plant.diversity	herbivore.performance	280	5	-1.0127	0.0721	0.4703	0.63849	-0.0354	0.0576	0.33	0.27	1416.42
4	Organic cropland	Top-down	Plants vs. Herbivores vs. Natural enemies	Plant.diversity	plant.performance	280	5	0.2961	0.0462	6.4091	6.5059e-10	0.2051	0.3871	0.01	0.27	1416.42
5	Organic cropland	NA	Plants vs. Herbivores vs. Natural enemies	NA	NA	6	2	NA	NA	NA	NA	NA	NA	NA	NA	NA
6	Organic cropland	NA	Plants vs. Herbivores vs. Natural enemies	NA	NA	4	1	NA	NA	NA	NA	NA	NA	NA	NA	NA
7	Organic cropland	NA	Plants vs. Herbivores vs. Natural enemies	NA	NA	4	1	NA	NA	NA	NA	NA	NA	NA	NA	NA
9	Organic cropland	NA	Plants vs. Herbivores vs. Natural enemies	NA	NA	4	1	NA	NA	NA	NA	NA	NA	NA	NA	NA
100	Organic cropland	Bottom-up	Plants vs. Herbivores vs. Natural enemies	Plant.diversity	plant.performance	74	10	-0.2379	0.1485	-1.602	0.11456	-0.5351	0.0593	0.02	0.901	578.214
100	Organic cropland	Bottom-up	Plants vs. Herbivores vs. Natural enemies	plant.performance	herbivore.performance	74	10	-0.3057	0.1069	-2.8597	0.0058864	-0.5197	-0.0917	0.14	0.901	578.214
100	Organic cropland	Bottom-up	Plants vs. Herbivores vs. Natural enemies	herbivore.performance	enemy.performance	74	10	0.0934	0.0991	-2.6073	0.011587	-0.8872	-0.1166	0.07	0.901	578.214
100	Organic cropland	Bottom-up	Plants vs. Herbivores vs. Natural enemies	Plant.diversity	herbivore.performance	74	10	-0.5019	0.1925	0.9425	0.34984	-0.105	0.2918	0.14	0.901	578.214
100	Organic cropland	Bottom-up	Plants vs. Herbivores vs. Natural enemies	Plant.diversity	enemy.performance	74	10	0.4846	0.1721	2.8158	0.0066514	0.1401	0.8291	0.07	0.901	578.214
100	Organic cropland	Top-down	Plants vs. Herbivores vs. Natural enemies	Plant.diversity	enemy.performance	74	10	0.4445	0.1666	2.6681	0.0098622	0.1111	0.7779	0.06	1.485	571.222
100	Organic cropland	Top-down	Plants vs. Herbivores vs. Natural enemies	enemy.performance	herbivore.performance	74	10	0.078	0.12	0.65	0.51855	-0.1628	0.3188	0.06	1.485	571.222
100	Organic cropland	Top-down	Plants vs. Herbivores vs. Natural enemies	herbivore.performance	plant.performance	74	10	-0.3185	0.0767	-2.2149	0.030645	-0.8828	-0.0448	0.12	1.485	571.222
100	Organic cropland	Top-down	Plants vs. Herbivores vs. Natural enemies	Plant.diversity	herbivore.performance	74	10	-0.4638	0.2094	-4.1525	0.00011078	-0.4721	-0.1649	0.06	1.485	571.222
100	Organic cropland	Top-down	Plants vs. Herbivores vs. Natural enemies	Plant.diversity	plant.performance	74	10	-0.3745	0.1382	-2.7098	0.0088678	-0.6512	-0.0978	0.12	1.485	571.222
10	Organic cropland	Bottom-up	Plants vs. Herbivores vs. Natural enemies	Plant.diversity	plant.performance	48	3	-0.137	0.1367	-1.0022	0.32242	-0.4135	0.1395	0.01	0.968	352.145
10	Organic cropland	Bottom-up	Plants vs. Herbivores vs. Natural enemies	plant.performance	herbivore.performance	48	3	-0.2789	0.1337	-2.086	0.043399	-0.5491	-0.0087	0.19	0.968	352.145
10	Organic cropland	Bottom-up	Plants vs. Herbivores vs. Natural enemies	herbivore.performance	enemy.performance	48	3	-0.0763	0.088	-2.7706	0.0084462	-1.1845	-0.1853	0.06	0.968	352.145
10	Organic cropland	Bottom-up	Plants vs. Herbivores vs. Natural enemies	Plant.diversity	herbivore.performance	48	3	-0.6849	0.2472	-0.867	0.39135	-0.2544	0.1018	0.19	0.968	352.145
10	Organic cropland	Bottom-up	Plants vs. Herbivores vs. Natural enemies	Plant.diversity	enemy.performance	48	3	0.4577	0.1626	2.8149	0.0076864	0.1285	0.7869	0.06	0.968	352.145
10	Organic cropland	Top-down	Plants vs. Herbivores vs. Natural enemies	Plant.diversity	enemy.performance	48	3	0.507	0.1519	3.3377	0.0018644	0.1998	0.8142	0.06	1.456	337.335
10	Organic cropland	Top-down	Plants vs. Herbivores vs. Natural enemies	enemy.performance	herbivore.performance	48	3	-0.0724	0.1448	-0.5	0.61981	-0.3651	0.2203	0.12	1.456	337.335
10	Organic cropland	Top-down	Plants vs. Herbivores vs. Natural enemies	herbivore.performance	plant.performance	48	3	-0.3161	0.0633	-2.2787	0.0281	-1.151	-0.069	0.08	1.456	337.335
10	Organic cropland	Top-down	Plants vs. Herbivores vs. Natural enemies	Plant.diversity	herbivore.performance	48	3	-0.61	0.2677	-4.9937	1.3523e-05	-0.4442	-0.188	0.12	1.456	337.335
10	Organic cropland	Top-down	Plants vs. Herbivores vs. Natural enemies	Plant.diversity	plant.performance	48	3	-0.3414	0.117	-2.9179	0.0058873	-0.5782	-0.1046	0.08	1.456	337.335
11	Organic cropland	NA	Plants vs. Herbivores vs. Natural enemies	NA	NA	8	2	NA	NA	NA	NA	NA	NA	NA	NA	NA
29	Organic cropland	NA	Plants vs. Herbivores vs. Natural enemies	NA	NA	2	1	NA	NA	NA	NA	NA	NA	NA	NA	NA
36	Organic cropland	Bottom-up	Plants vs. Herbivores vs. Natural enemies	Plant.diversity	plant.performance	16	4	-0.866	0.4009	-2.1601	0.053691	-1.7484	0.0164	0.24	1.342	118.548
36	Organic cropland	Bottom-up	Plants vs. Herbivores vs. Natural enemies	plant.performance	herbivore.performance	16	4	-0.1767	0.1891	-0.9344	0.37448	-0.6045	0.2511	0.02	1.342	118.548
36	Organic cropland	Bottom-up	Plants vs. Herbivores vs. Natural enemies	herbivore.performance	enemy.performance	16	4	-0.0516	0.06	-1.1432	0.28245	-1.1153	0.3665	0.01	1.342	118.548
36	Organic cropland	Bottom-up	Plants vs. Herbivores vs. Natural enemies	Plant.diversity	herbivore.performance	16	4	-0.3744	0.3275	-0.86	0.41202	-0.1872	0.084	0.02	1.342	118.548
36	Organic cropland	Bottom-up	Plants vs. Herbivores vs. Natural enemies	Plant.diversity	enemy.performance	16	4	0.1682	0.0628	2.6783	0.02527	0.0261	0.3103	0.01	1.342	118.548
36	Organic cropland	Top-down	Plants vs. Herbivores vs. Natural enemies	Plant.diversity	enemy.performance	16	4	0.1796	0.0608	2.9539	0.014437	0.0441	0.3151	0.01	1.811	113.242
36	Organic cropland	Top-down	Plants vs. Herbivores vs. Natural enemies	enemy.performance	herbivore.performance	16	4	-0.3667	0.9976	-0.3676	0.74712	-4.4904	3.757	0.03	1.811	113.242
36	Organic cropland	Top-down	Plants vs. Herbivores vs. Natural enemies	herbivore.performance	plant.performance	16	4	-0.1347	0.2393	-0.4618	0.65503	-0.9158	0.6048	0.24	1.811	113.242
36	Organic cropland	Top-down	Plants vs. Herbivores vs. Natural enemies	Plant.diversity	herbivore.performance	16	4	-0.1555	0.3367	-0.5629	0.58591	-0.6679	0.3985	0.03	1.811	113.242
36	Organic cropland	Top-down	Plants vs. Herbivores vs. Natural enemies	Plant.diversity	plant.performance	16	4	-0.8958	0.4144	-2.1617	0.055951	-1.8191	0.0275	0.24	1.811	113.242
1	Non-organic cropland	Bottom-up	Plants vs. Herbivores vs. Natural enemies	Plant.diversity	plant.performance	652	27	0.1846	0.0608	3.0362	0.0024944	0.0652	0.304	0.01	2.082	4509.67
1	Non-organic cropland	Bottom-up	Plants vs. Herbivores vs. Natural enemies	plant.performance	herbivore.performance	652	27	-0.05	0.0296	-1.6892	0.091681	-0.1081	0.0081	0.39	2.082	4509.67
1	Non-organic cropland	Bottom-up	Plants vs. Herbivores vs. Natural enemies	herbivore.performance	enemy.performance	652	27	-0.111	0.0437	-22.4168	2.5177e-82	-1.3044	-1.0942	0.21	2.082	4509.67
1	Non-organic cropland	Bottom-up	Plants vs. Herbivores vs. Natural enemies	Plant.diversity	herbivore.performance	652	27	-1.1993	0.0535	-2.54	0.011327	-0.1968	-0.0252	0.39	2.082	4509.67
1	Non-organic cropland	Bottom-up	Plants vs. Herbivores vs. Natural enemies	Plant.diversity	enemy.performance	652	27	0.78	0.0806	9.6774	9.435e-21	0.6217	0.9383	0.21	2.082	4509.67
1	Non-organic cropland	Top-down	Plants vs. Herbivores vs. Natural enemies	Plant.diversity	enemy.performance	652	27	0.9151	0.0608	15.051	5.9373e-44	0.7957	1.0345	0.2	2.469	4489.34
1	Non-organic cropland	Top-down	Plants vs. Herbivores vs. Natural enemies	enemy.performance	herbivore.performance	652	27	-0.1164	0.0319	-3.6489	0.00028516	-0.179	-0.0538	0.4	2.469	4489.34
1	Non-organic cropland	Top-down	Plants vs. Herbivores vs. Natural enemies	herbivore.performance	plant.performance	652	27	-0.1152	0.0442	-18.4419	4.7866e-61	-1.2284	-0.992	0.01	2.469	4489.34
1	Non-organic cropland	Top-down	Plants vs. Herbivores vs. Natural enemies	Plant.diversity	herbivore.performance	652	27	-1.1102	0.0602	-2.6063	0.0093984	-0.202	-0.0284	0.4	2.469	4489.34
1	Non-organic cropland	Top-down	Plants vs. Herbivores vs. Natural enemies	Plant.diversity	plant.performance	652	27	0.0454	0.0808	0.5619	0.5744	-0.1133	0.2041	0.01	2.469	4489.34
2	Non-organic cropland	Bottom-up	Plants vs. Herbivores vs. Natural enemies	Plant.diversity	plant.performance	50	11	0.0566	0.204	0.2775	0.78299	-0.3568	0.47	0	0.17	389.956
2	Non-organic cropland	Bottom-up	Plants vs. Herbivores vs. Natural enemies	plant.performance	herbivore.performance	50	11	0.2949	0.1292	2.2825	0.028545	0.0328	0.557	0.21	0.17	389.956
2	Non-organic cropland	Bottom-up	Plants vs. Herbivores vs. Natural enemies	herbivore.performance	enemy.performance	50	11	-0.2773	0.1533	-2.8764	0.0067564	-0.8967	-0.1549	0.12	0.17	389.956
2	Non-organic cropland	Bottom-up	Plants vs. Herbivores vs. Natural enemies	Plant.diversity	herbivore.performance	50	11	-0.5258	0.1828	-1.8089	0.079241	-0.5887	0.0341	0.21	0.17	389.956
2	Non-organic cropland	Bottom-up	Plants vs. Herbivores vs. Natural enemies	Plant.diversity	enemy.performance	50	11	0.1901	0.2168	0.8768	0.38667	-0.2503	0.6305	0.12	0.17	389.956
2	Non-organic cropland	Top-down	Plants vs. Herbivores vs. Natural enemies	Plant.diversity	enemy.performance	50	11	0.3536	0.2019	1.7514	0.088566	-0.0561	0.7633	0.06	0.17	383.688
2	Non-organic cropland	Top-down	Plants vs. Herbivores vs. Natural enemies	enemy.performance	herbivore.performance	50	11	-0.2444	0.1351	-1.809	0.079236	-0.5189	0.0301	0.22	0.17	383.688
2	Non-organic cropland	Top-down	Plants vs. Herbivores vs. Natural enemies	herbivore.performance	plant.performance	50	11	0.3382	0.1482	-2.6311	0.012669	-0.8911	-0.1145	0.1	0.17	383.688
2	Non-organic cropland	Top-down	Plants vs. Herbivores vs. Natural enemies	Plant.diversity	herbivore.performance	50	11	-0.5028	0.1911	2.2821	0.028531	0.0376	0.6388	0.22	0.17	383.688
2	Non-organic cropland	Top-down	Plants vs. Herbivores vs. Natural enemies	Plant.diversity	plant.performance	50	11	0.2288	0.2096	1.0916	0.28229	-0.1964	0.654	0.1	0.17	383.688
3	Non-organic cropland	Bottom-up	Plants vs. Herbivores vs. Natural enemies	Plant.diversity	plant.performance	32	4	0.8263	0.2375	3.4792	0.0018881	0.3368	1.3158	0.28	1.009	237.494
3	Non-organic cropland	Bottom-up	Plants vs. Herbivores vs. Natural enemies	plant.performance	herbivore.performance	32	4	-0.0024	0.1044	-0.023	0.98185	-0.2181	0.2133	0.76	1.009	237.494
3	Non-organic cropland	Bottom-up	Plants vs. Herbivores vs. Natural enemies	herbivore.performance	enemy.performance	32	4	0.0328	0.2398	-8.4248	1.4688e-08	-1.6869	-1.0225	0.61	1.009	237.494
3	Non-organic cropland	Bottom-up	Plants vs. Herbivores vs. Natural enemies	Plant.diversity	herbivore.performance	32	4	-1.3547	0.1608	0.1368	0.89237	-0.4627	0.5283	0.76	1.009	237.494
3	Non-organic cropland	Bottom-up	Plants vs. Herbivores vs. Natural enemies	Plant.diversity	enemy.performance	32	4	1.2623	0.3695	3.4162	0.0023121	0.4988	2.0258	0.61	1.009	237.494
3	Non-organic cropland	Top-down	Plants vs. Herbivores vs. Natural enemies	Plant.diversity	enemy.performance	32	4	1.2178	0.1724	7.0638	2.3531e-07	0.8624	1.5732	0.62	1.009	236.213
3	Non-organic cropland	Top-down	Plants vs. Herbivores vs. Natural enemies	enemy.performance	herbivore.performance	32	4	0.0197	0.1437	0.1371	0.89213	-0.2772	0.3166	0.76	1.009	236.213
3	Non-organic cropland	Top-down	Plants vs. Herbivores vs. Natural enemies	herbivore.performance	plant.performance	32	4	-0.0075	0.3304	-6.233	2.1118e-06	-1.8383	-0.9229	0.27	1.009	236.213
3	Non-organic cropland	Top-down	Plants vs. Herbivores vs. Natural enemies	Plant.diversity	herbivore.performance	32	4	-1.3806	0.2215	-0.0227	0.98208	-0.69	0.675	0.76	1.009	236.213
3	Non-organic cropland	Top-down	Plants vs. Herbivores vs. Natural enemies	Plant.diversity	plant.performance	32	4	0.8161	0.5092	1.6027	0.12228	-0.2357	1.8679	0.27	1.009	236.213
4	Non-organic cropland	NA	Plants vs. Herbivores vs. Natural enemies	NA	NA	12	1	NA	NA	NA	NA	NA	NA	NA	NA	NA
5	Non-organic cropland	Bottom-up	Plants vs. Herbivores vs. Natural enemies	Plant.diversity	plant.performance	96	3	-0.19	0.192	-0.9896	0.3251	-0.5716	0.1916	0.01	4.78	724.97
5	Non-organic cropland	Bottom-up	Plants vs. Herbivores vs. Natural enemies	plant.performance	herbivore.performance	96	3	-0.0779	0.0589	-1.3226	0.18949	-0.195	0.0392	0.11	4.78	724.97
5	Non-organic cropland	Bottom-up	Plants vs. Herbivores vs. Natural enemies	herbivore.performance	enemy.performance	96	3	-0.0144	0.0992	-7.0309	4.6462e-10	-0.993	-0.5552	0.23	4.78	724.97
5	Non-organic cropland	Bottom-up	Plants vs. Herbivores vs. Natural enemies	Plant.diversity	herbivore.performance	96	3	-0.7741	0.1101	-0.1452	0.88492	-0.2116	0.1828	0.11	4.78	724.97
5	Non-organic cropland	Bottom-up	Plants vs. Herbivores vs. Natural enemies	Plant.diversity	enemy.performance	96	3	0.8967	0.1856	4.8314	5.7817e-06	0.5278	1.2656	0.23	4.78	724.97
5	Non-organic cropland	Top-down	Plants vs. Herbivores vs. Natural enemies	Plant.diversity	enemy.performance	96	3	0.9077	0.1687	5.3806	6.0814e-07	0.5724	1.243	0.23	4.78	725.538
5	Non-organic cropland	Top-down	Plants vs. Herbivores vs. Natural enemies	enemy.performance	herbivore.performance	96	3	-0.0158	0.0676	-0.2337	0.81575	-0.1502	0.1186	0.1	4.78	725.538
5	Non-organic cropland	Top-down	Plants vs. Herbivores vs. Natural enemies	herbivore.performance	plant.performance	96	3	-0.0923	0.1125	-5.8932	7.2468e-08	-0.9962	-0.4936	0.02	4.78	725.538
5	Non-organic cropland	Top-down	Plants vs. Herbivores vs. Natural enemies	Plant.diversity	herbivore.performance	96	3	-0.7449	0.1264	-0.8204	0.41422	-0.3159	0.1313	0.1	4.78	725.538
5	Non-organic cropland	Top-down	Plants vs. Herbivores vs. Natural enemies	Plant.diversity	plant.performance	96	3	-0.2601	0.2104	-1.2362	0.21972	-0.6783	0.1581	0.02	4.78	725.538
6	Non-organic cropland	NA	Plants vs. Herbivores vs. Natural enemies	NA	NA	12	1	NA	NA	NA	NA	NA	NA	NA	NA	NA
7	Non-organic cropland	NA	Plants vs. Herbivores vs. Natural enemies	NA	NA	0	0	NA	NA	NA	NA	NA	NA	NA	NA	NA
9	Non-organic cropland	NA	Plants vs. Herbivores vs. Natural enemies	NA	NA	0	0	NA	NA	NA	NA	NA	NA	NA	NA	NA
100	Non-organic cropland	Bottom-up	Plants vs. Herbivores vs. Natural enemies	Plant.diversity	plant.performance	32	4	-0.2115	0.2078	-1.0178	0.3189	-0.6403	0.2173	0.01	2.474	217.537
100	Non-organic cropland	Bottom-up	Plants vs. Herbivores vs. Natural enemies	plant.performance	herbivore.performance	32	4	-0.0968	0.2084	-0.4645	0.64742	-0.5321	0.3385	0.02	2.474	217.537
100	Non-organic cropland	Bottom-up	Plants vs. Herbivores vs. Natural enemies	herbivore.performance	enemy.performance	32	4	0.0514	0.1043	-0.6417	0.52851	-0.9732	0.5158	0.74	2.474	217.537
100	Non-organic cropland	Bottom-up	Plants vs. Herbivores vs. Natural enemies	Plant.diversity	herbivore.performance	32	4	-0.2287	0.3564	0.4928	0.62763	-0.1665	0.2693	0.02	2.474	217.537
100	Non-organic cropland	Bottom-up	Plants vs. Herbivores vs. Natural enemies	Plant.diversity	enemy.performance	32	4	1.492	0.1783	8.3679	6.7972e-08	1.1196	1.8644	0.74	2.474	217.537
100	Non-organic cropland	Top-down	Plants vs. Herbivores vs. Natural enemies	Plant.diversity	enemy.performance	32	4	1.5461	0.1426	10.8422	3.835e-11	1.253	1.8392	0.79	4.086	209.537
100	Non-organic cropland	Top-down	Plants vs. Herbivores vs. Natural enemies	enemy.performance	herbivore.performance	32	4	0.2033	0.4126	0.4927	0.62768	-0.6586	1.0652	0.02	4.086	209.537
100	Non-organic cropland	Top-down	Plants vs. Herbivores vs. Natural enemies	herbivore.performance	plant.performance	32	4	-0.096	0.1484	-0.7158	0.48256	-1.9787	0.9687	0.03	4.086	209.537
100	Non-organic cropland	Top-down	Plants vs. Herbivores vs. Natural enemies	Plant.diversity	herbivore.performance	32	4	-0.505	0.7055	-0.6469	0.52601	-0.4082	0.2162	0.02	4.086	209.537
100	Non-organic cropland	Top-down	Plants vs. Herbivores vs. Natural enemies	Plant.diversity	plant.performance	32	4	-0.2768	0.2537	-1.0911	0.28991	-0.8105	0.2569	0.03	4.086	209.537
10	Non-organic cropland	NA	Plants vs. Herbivores vs. Natural enemies	NA	NA	0	0	NA	NA	NA	NA	NA	NA	NA	NA	NA
11	Non-organic cropland	NA	Plants vs. Herbivores vs. Natural enemies	NA	NA	32	4	NA	NA	NA	NA	NA	NA	NA	NA	NA
29	Non-organic cropland	NA	Plants vs. Herbivores vs. Natural enemies	NA	NA	0	0	NA	NA	NA	NA	NA	NA	NA	NA	NA
36	Non-organic cropland	NA	Plants vs. Herbivores vs. Natural enemies	NA	NA	0	0	NA	NA	NA	NA	NA	NA	NA	NA	NA
