# Supplementary material for: Plant diversity modifies multi-trophic interactions in croplands, grasslands and forests
Source: Sci Adv. 2026 Jul 23;12(30):eaeb8680. doi: 10.1126/sciadv.aeb8680 (PMC13394405; doi:10.1126/sciadv.aeb8680)
Supplement: Supplementary file 2 — Data S1 to S7 [file sciadv.aeb8680_data_s1_to_s7.zip › aeb8680_data_s4.xlsx]

## Sheet: 工作表 1
Data S4. Results of the path analyses to test the bottom-up and top-down effects of each gradient of number of added plant species richness on the tri-trophic interactions of plant performance, invertebrate herbivore performance and their invertebrate natural enemy performance in grasslands (as presented also in fig. S20). Number of added plant species is a continuous variable describing the incr…
Number of added plant species richness over the control	Ecosystem type	Effect direction	Trophic interaction	Predictor	Response	Number of Observations	Number of Studies	Effect size	SE	t value	P value	95%CI-L	95%CI-U	R2	Fish's C statistic	AICc
1	Grassland	Bottom-up	Plants vs. Herbivores vs. Natural enemies	Plant.diversity	plant.performance	218	16	0.8157	0.108	7.5528	1.279e-12	0.6028	1.0286	0.21	2.01	1669.41
1	Grassland	Bottom-up	Plants vs. Herbivores vs. Natural enemies	plant.performance	herbivore.performance	218	16	-0.1072	0.0671	-1.5976	0.11175	-0.2395	0.0251	0.01	2.01	1669.41
1	Grassland	Bottom-up	Plants vs. Herbivores vs. Natural enemies	herbivore.performance	enemy.performance	218	16	0.2247	0.0669	1.7759	0.077288	-0.0236	0.4516	0.05	2.01	1669.41
1	Grassland	Bottom-up	Plants vs. Herbivores vs. Natural enemies	Plant.diversity	herbivore.performance	218	16	0.214	0.1205	3.3587	0.0010042	0.0925	0.3569	0.01	2.01	1669.41
1	Grassland	Bottom-up	Plants vs. Herbivores vs. Natural enemies	Plant.diversity	enemy.performance	218	16	-0.0935	0.1195	-0.7824	0.43485	-0.3291	0.1421	0.05	2.01	1669.41
1	Grassland	Top-down	Plants vs. Herbivores vs. Natural enemies	Plant.diversity	enemy.performance	218	16	-0.0807	0.1213	-0.6653	0.50659	-0.3198	0.1584	0	2.02	1672.73
1	Grassland	Top-down	Plants vs. Herbivores vs. Natural enemies	enemy.performance	herbivore.performance	218	16	0.1912	0.0592	3.2297	0.0014505	0.0745	0.3079	0.04	2.02	1672.73
1	Grassland	Top-down	Plants vs. Herbivores vs. Natural enemies	herbivore.performance	plant.performance	218	16	-0.0816	0.0609	1.3121	0.191	-0.0696	0.3462	0.21	2.02	1672.73
1	Grassland	Top-down	Plants vs. Herbivores vs. Natural enemies	Plant.diversity	herbivore.performance	218	16	0.1383	0.1054	-1.3399	0.18177	-0.2017	0.0385	0.04	2.02	1672.73
1	Grassland	Top-down	Plants vs. Herbivores vs. Natural enemies	Plant.diversity	plant.performance	218	16	0.8193	0.1089	7.5234	1.5896e-12	0.6046	1.034	0.21	2.02	1672.73
2	Grassland	Bottom-up	Plants vs. Herbivores vs. Natural enemies	Plant.diversity	plant.performance	48	6	1.4019	0.1574	8.9066	2.8169e-11	1.0844	1.7194	0.63	4.038	340.373
2	Grassland	Bottom-up	Plants vs. Herbivores vs. Natural enemies	plant.performance	herbivore.performance	48	6	0.1412	0.1362	1.0367	0.3065	-0.1346	0.417	0.03	4.038	340.373
2	Grassland	Bottom-up	Plants vs. Herbivores vs. Natural enemies	herbivore.performance	enemy.performance	48	6	0.5121	0.1243	0.4005	0.69126	-0.3917	0.5841	0.31	4.038	340.373
2	Grassland	Bottom-up	Plants vs. Herbivores vs. Natural enemies	Plant.diversity	herbivore.performance	48	6	0.0962	0.2402	4.1199	0.32827	-26.5305	27.5547	0.03	4.038	340.373
2	Grassland	Bottom-up	Plants vs. Herbivores vs. Natural enemies	Plant.diversity	enemy.performance	48	6	0.3111	0.219	1.4205	0.16312	-0.1314	0.7536	0.31	4.038	340.373
2	Grassland	Top-down	Plants vs. Herbivores vs. Natural enemies	Plant.diversity	enemy.performance	48	6	0.4605	0.2226	2.0687	0.045025	0.0107	0.9103	0.06	4.738	347.42
2	Grassland	Top-down	Plants vs. Herbivores vs. Natural enemies	enemy.performance	herbivore.performance	48	6	0.1547	0.0973	1.5899	0.11966	-0.0419	0.3513	0.05	4.738	347.42
2	Grassland	Top-down	Plants vs. Herbivores vs. Natural enemies	herbivore.performance	plant.performance	48	6	0.0599	0.091	1.4897	0.14443	-0.08	0.5266	0.63	4.738	347.42
2	Grassland	Top-down	Plants vs. Herbivores vs. Natural enemies	Plant.diversity	herbivore.performance	48	6	0.2233	0.1499	0.6582	0.51413	-0.124	0.2438	0.05	4.738	347.42
2	Grassland	Top-down	Plants vs. Herbivores vs. Natural enemies	Plant.diversity	plant.performance	48	6	1.3852	0.1604	8.6359	8.0781e-11	1.0614	1.709	0.63	4.738	347.42
3	Grassland	Bottom-up	Plants vs. Herbivores vs. Natural enemies	Plant.diversity	plant.performance	414	19	0.5787	0.0831	6.9639	1.4021e-11	0.4153	0.7421	0.11	7.437	3024.14
3	Grassland	Bottom-up	Plants vs. Herbivores vs. Natural enemies	plant.performance	herbivore.performance	414	19	0.0975	0.0434	2.2465	0.025241	0.0122	0.1828	0.04	7.437	3024.14
3	Grassland	Bottom-up	Plants vs. Herbivores vs. Natural enemies	herbivore.performance	enemy.performance	414	19	0.2875	0.0499	3.4355	0.00065636	0.1127	0.4143	0.09	7.437	3024.14
3	Grassland	Bottom-up	Plants vs. Herbivores vs. Natural enemies	Plant.diversity	herbivore.performance	414	19	0.2635	0.0767	5.7615	4.5251e-08	0.1889	0.3861	0.04	7.437	3024.14
3	Grassland	Bottom-up	Plants vs. Herbivores vs. Natural enemies	Plant.diversity	enemy.performance	414	19	0.1014	0.083	1.2217	0.22255	-0.0618	0.2646	0.09	7.437	3024.14
3	Grassland	Top-down	Plants vs. Herbivores vs. Natural enemies	Plant.diversity	enemy.performance	414	19	0.1901	0.0834	2.2794	0.023178	0.0261	0.3541	0.01	6.902	3040.59
3	Grassland	Top-down	Plants vs. Herbivores vs. Natural enemies	enemy.performance	herbivore.performance	414	19	0.2082	0.0413	5.0412	7.1743e-07	0.127	0.2894	0.07	6.902	3040.59
3	Grassland	Top-down	Plants vs. Herbivores vs. Natural enemies	herbivore.performance	plant.performance	414	19	0.0896	0.0477	3.8431	0.00014174	0.1316	0.4072	0.11	6.902	3040.59
3	Grassland	Top-down	Plants vs. Herbivores vs. Natural enemies	Plant.diversity	herbivore.performance	414	19	0.2694	0.0701	1.8784	0.061071	-0.0042	0.1834	0.07	6.902	3040.59
3	Grassland	Top-down	Plants vs. Herbivores vs. Natural enemies	Plant.diversity	plant.performance	414	19	0.5498	0.0842	6.5297	2.0499e-10	0.3843	0.7153	0.11	6.902	3040.59
4	Grassland	Bottom-up	Plants vs. Herbivores vs. Natural enemies	Plant.diversity	plant.performance	19	5	1.3552	0.2797	4.8452	0.00026248	0.7551	1.9553	0.57	0.05	209.717
4	Grassland	Bottom-up	Plants vs. Herbivores vs. Natural enemies	plant.performance	herbivore.performance	19	5	-0.2644	0.3345	-0.7904	0.4441	-0.9904	0.4616	0.17	0.05	209.717
4	Grassland	Bottom-up	Plants vs. Herbivores vs. Natural enemies	herbivore.performance	enemy.performance	19	5	0.5551	0.2267	1.8189	0.092546	-0.2064	2.3738	0.29	0.05	209.717
4	Grassland	Bottom-up	Plants vs. Herbivores vs. Natural enemies	Plant.diversity	herbivore.performance	19	5	1.0837	0.5958	2.4486	0.035687	0.0458	1.0644	0.17	0.05	209.717
4	Grassland	Bottom-up	Plants vs. Herbivores vs. Natural enemies	Plant.diversity	enemy.performance	19	5	0.0126	0.4034	0.0312	0.97556	-0.8588	0.884	0.29	0.05	209.717
4	Grassland	Top-down	Plants vs. Herbivores vs. Natural enemies	Plant.diversity	enemy.performance	19	5	0.4212	0.3967	1.0618	0.30744	-0.4347	1.2771	0.05	0.051	211.145
4	Grassland	Top-down	Plants vs. Herbivores vs. Natural enemies	enemy.performance	herbivore.performance	19	5	0.491	0.2005	2.4489	0.038363	0.0332	0.9488	0.36	0.051	211.145
4	Grassland	Top-down	Plants vs. Herbivores vs. Natural enemies	herbivore.performance	plant.performance	19	5	-0.1285	0.1741	1.4449	0.17221	-0.2556	1.287	0.57	0.051	211.145
4	Grassland	Top-down	Plants vs. Herbivores vs. Natural enemies	Plant.diversity	herbivore.performance	19	5	0.5157	0.3569	-0.7381	0.47389	-0.5055	0.2485	0.36	0.051	211.145
4	Grassland	Top-down	Plants vs. Herbivores vs. Natural enemies	Plant.diversity	plant.performance	19	5	1.4474	0.3098	4.672	0.00043874	0.778	2.1168	0.57	0.051	211.145
5	Grassland	Bottom-up	Plants vs. Herbivores vs. Natural enemies	Plant.diversity	plant.performance	12	2	-0.2149	0.577	-0.3724	0.71835	-1.5242	1.0944	0.01	0.433	364.075
5	Grassland	Bottom-up	Plants vs. Herbivores vs. Natural enemies	plant.performance	herbivore.performance	12	2	-0.1483	0.2267	-0.6542	0.53725	-0.703	0.4064	0.02	0.433	364.075
5	Grassland	Bottom-up	Plants vs. Herbivores vs. Natural enemies	herbivore.performance	enemy.performance	12	2	0.6651	0.2425	-0.3589	0.73171	-1.1968	0.8894	0.42	0.433	364.075
5	Grassland	Bottom-up	Plants vs. Herbivores vs. Natural enemies	Plant.diversity	herbivore.performance	12	2	-0.1537	0.4282	2.7427	0.43136	-120.911	122.242	0.02	0.433	364.075
5	Grassland	Bottom-up	Plants vs. Herbivores vs. Natural enemies	Plant.diversity	enemy.performance	12	2	0.4044	0.4455	0.9077	0.39519	-0.6565	1.4653	0.42	0.433	364.075
5	Grassland	Top-down	Plants vs. Herbivores vs. Natural enemies	Plant.diversity	enemy.performance	12	2	0.3289	0.5716	0.5754	0.58132	-0.9964	1.6542	0.03	0.468	364.413
5	Grassland	Top-down	Plants vs. Herbivores vs. Natural enemies	enemy.performance	herbivore.performance	12	2	0.4948	0.1868	2.6488	0.036605	0.0422	0.9474	0.23	0.468	364.413
5	Grassland	Top-down	Plants vs. Herbivores vs. Natural enemies	herbivore.performance	plant.performance	12	2	-0.1463	0.3281	-0.8782	0.41295	-1.1016	0.5176	0.03	0.468	364.413
5	Grassland	Top-down	Plants vs. Herbivores vs. Natural enemies	Plant.diversity	herbivore.performance	12	2	-0.292	0.3325	-0.4459	0.66913	-0.9221	0.6295	0.23	0.468	364.413
5	Grassland	Top-down	Plants vs. Herbivores vs. Natural enemies	Plant.diversity	plant.performance	12	2	-0.2315	0.6027	-0.3841	0.71121	-1.6288	1.1658	0.03	0.468	364.413
6	Grassland	Bottom-up	Plants vs. Herbivores vs. Natural enemies	Plant.diversity	plant.performance	8	2	0	0.7071	0	1	-1.8177	1.8177	0	0.02	Inf
6	Grassland	Bottom-up	Plants vs. Herbivores vs. Natural enemies	plant.performance	herbivore.performance	8	2	0.2919	0.0729	4.0041	0.027933	0.0599	0.5239	0.45	0.02	Inf
6	Grassland	Bottom-up	Plants vs. Herbivores vs. Natural enemies	herbivore.performance	enemy.performance	8	2	0.2346	0.1949	9.7102	0.0023198	0.8245	1.6283	0.87	0.02	Inf
6	Grassland	Bottom-up	Plants vs. Herbivores vs. Natural enemies	Plant.diversity	herbivore.performance	8	2	1.2264	0.1263	1.2037	0.88101	-1.56727e+22	1.56727e+22	0.45	0.02	Inf
6	Grassland	Bottom-up	Plants vs. Herbivores vs. Natural enemies	Plant.diversity	enemy.performance	8	2	1.3351	0.3376	3.9547	0.52489	-25944.4	25947.1	0.87	0.02	Inf
6	Grassland	Top-down	Plants vs. Herbivores vs. Natural enemies	Plant.diversity	enemy.performance	8	2	1.6228	0.2471	6.5674	0.0027814	0.9367	2.3089	0.86	0.417	Inf
6	Grassland	Top-down	Plants vs. Herbivores vs. Natural enemies	enemy.performance	herbivore.performance	8	2	0.0797	0.6368	0.1252	0.90706	-1.7675	1.9269	0.39	0.417	Inf
6	Grassland	Top-down	Plants vs. Herbivores vs. Natural enemies	herbivore.performance	plant.performance	8	2	0.5855	0.5766	1.0137	0.37464	-2.0613	4.2555	0.13	0.417	Inf
6	Grassland	Top-down	Plants vs. Herbivores vs. Natural enemies	Plant.diversity	herbivore.performance	8	2	1.0971	1.0823	1.0154	0.36733	-1.0154	2.1864	0.39	0.417	Inf
6	Grassland	Top-down	Plants vs. Herbivores vs. Natural enemies	Plant.diversity	plant.performance	8	2	-0.718	0.9988	-0.7189	0.51198	-3.4911	2.0551	0.13	0.417	Inf
7	Grassland	Bottom-up	Plants vs. Herbivores vs. Natural enemies	Plant.diversity	plant.performance	172	6	0.9641	0.1158	8.3256	3.6551e-14	0.7354	1.1928	0.29	0.146	1274.45
7	Grassland	Bottom-up	Plants vs. Herbivores vs. Natural enemies	plant.performance	herbivore.performance	172	6	-0.0412	0.071	-0.5803	0.56258	-0.1815	0.0991	0.05	0.146	1274.45
7	Grassland	Bottom-up	Plants vs. Herbivores vs. Natural enemies	herbivore.performance	enemy.performance	172	6	0.1758	0.0743	3.8805	0.00015492	0.2423	0.7449	0.13	0.146	1274.45
7	Grassland	Bottom-up	Plants vs. Herbivores vs. Natural enemies	Plant.diversity	herbivore.performance	172	6	0.4936	0.1272	2.3661	0.019369	0.0289	0.3227	0.05	0.146	1274.45
7	Grassland	Bottom-up	Plants vs. Herbivores vs. Natural enemies	Plant.diversity	enemy.performance	172	6	0.4802	0.1331	3.6078	0.00041337	0.2173	0.7431	0.13	0.146	1274.45
7	Grassland	Top-down	Plants vs. Herbivores vs. Natural enemies	Plant.diversity	enemy.performance	172	6	0.56	0.1305	4.2912	3.0631e-05	0.3023	0.8177	0.1	0.146	1274.96
7	Grassland	Top-down	Plants vs. Herbivores vs. Natural enemies	enemy.performance	herbivore.performance	172	6	0.1491	0.0627	2.378	0.018625	0.0252	0.273	0.07	0.146	1274.96
7	Grassland	Top-down	Plants vs. Herbivores vs. Natural enemies	herbivore.performance	plant.performance	172	6	-0.0313	0.067	3.3309	0.001086	0.1507	0.5901	0.29	0.146	1274.96
7	Grassland	Top-down	Plants vs. Herbivores vs. Natural enemies	Plant.diversity	herbivore.performance	172	6	0.3704	0.1112	-0.4672	0.64103	-0.1636	0.101	0.07	0.146	1274.96
7	Grassland	Top-down	Plants vs. Herbivores vs. Natural enemies	Plant.diversity	plant.performance	172	6	0.9783	0.12	8.1525	1.0356e-13	0.7413	1.2153	0.29	0.146	1274.96
8	Grassland	NA	Plants vs. Herbivores vs. Natural enemies	NA	NA	24	4	NA	NA	NA	NA	NA	NA	NA	NA	NA
9	Grassland	NA	Plants vs. Herbivores vs. Natural enemies	NA	NA	4	1	NA	NA	NA	NA	NA	NA	NA	NA	NA
less 10	Grassland	Bottom-up	Plants vs. Herbivores vs. Natural enemies	Plant.diversity	plant.performance	270	6	0.1836	0.107	1.7159	0.08739	-0.0271	0.3943	0.01	14.636	2022.68
less 10	Grassland	Bottom-up	Plants vs. Herbivores vs. Natural enemies	plant.performance	herbivore.performance	270	6	0.1431	0.0538	2.6599	0.0083172	0.0371	0.2491	0.02	14.636	2022.68
less 10	Grassland	Bottom-up	Plants vs. Herbivores vs. Natural enemies	herbivore.performance	enemy.performance	270	6	0.4502	0.0526	0.9219	0.35743	-0.0993	0.2741	0.27	14.636	2022.68
less 10	Grassland	Bottom-up	Plants vs. Herbivores vs. Natural enemies	Plant.diversity	herbivore.performance	270	6	0.0874	0.0948	8.5589	3.6753e-09	0.3423	0.5581	0.02	14.636	2022.68
less 10	Grassland	Bottom-up	Plants vs. Herbivores vs. Natural enemies	Plant.diversity	enemy.performance	270	6	0.3864	0.0926	4.1728	4.1303e-05	0.204	0.5688	0.27	14.636	2022.68
less 10	Grassland	Top-down	Plants vs. Herbivores vs. Natural enemies	Plant.diversity	enemy.performance	270	6	0.4345	0.1	4.345	2.011e-05	0.2376	0.6314	0.06	14.465	2028.25
less 10	Grassland	Top-down	Plants vs. Herbivores vs. Natural enemies	enemy.performance	herbivore.performance	270	6	0.3735	0.0539	6.9295	5.4854e-11	0.2672	0.4798	0.12	14.465	2028.25
less 10	Grassland	Top-down	Plants vs. Herbivores vs. Natural enemies	herbivore.performance	plant.performance	270	6	0.1409	0.0604	-0.5302	0.59645	-0.2277	0.1311	0.03	14.465	2028.25
less 10	Grassland	Top-down	Plants vs. Herbivores vs. Natural enemies	Plant.diversity	herbivore.performance	270	6	-0.0483	0.0911	2.3328	0.020438	0.022	0.2598	0.12	14.465	2028.25
less 10	Grassland	Top-down	Plants vs. Herbivores vs. Natural enemies	Plant.diversity	plant.performance	270	6	0.164	0.1065	1.5399	0.12482	-0.0457	0.3737	0.03	14.465	2028.25
10	Grassland	NA	Plants vs. Herbivores vs. Natural enemies	NA	NA	2	1	NA	NA	NA	NA	NA	NA	NA	NA	NA
11	Grassland	NA	Plants vs. Herbivores vs. Natural enemies	NA	NA	8	1	NA	NA	NA	NA	NA	NA	NA	NA	NA
15	Grassland	Bottom-up	Plants vs. Herbivores vs. Natural enemies	Plant.diversity	plant.performance	152	3	0.1321	0.1372	0.9628	0.33729	-0.1392	0.4034	0.01	19.829	1198.27
15	Grassland	Bottom-up	Plants vs. Herbivores vs. Natural enemies	plant.performance	herbivore.performance	152	3	0.1828	0.0792	2.3081	0.022471	0.0262	0.3394	0.07	19.829	1198.27
15	Grassland	Bottom-up	Plants vs. Herbivores vs. Natural enemies	herbivore.performance	enemy.performance	152	3	0.215	0.0815	-2.6033	0.010236	-0.612	-0.0836	0.05	19.829	1198.27
15	Grassland	Bottom-up	Plants vs. Herbivores vs. Natural enemies	Plant.diversity	herbivore.performance	152	3	-0.3478	0.1336	2.638	0.0092897	0.0539	0.3761	0.07	19.829	1198.27
15	Grassland	Bottom-up	Plants vs. Herbivores vs. Natural enemies	Plant.diversity	enemy.performance	152	3	0.1341	0.1375	0.9753	0.33112	-0.1378	0.406	0.05	19.829	1198.27
15	Grassland	Top-down	Plants vs. Herbivores vs. Natural enemies	Plant.diversity	enemy.performance	152	3	0.0645	0.1375	0.4691	0.63973	-0.2073	0.3363	0	19.829	1198.28
15	Grassland	Top-down	Plants vs. Herbivores vs. Natural enemies	enemy.performance	herbivore.performance	152	3	0.2074	0.0786	2.6387	0.009273	0.052	0.3628	0.08	19.829	1198.28
15	Grassland	Top-down	Plants vs. Herbivores vs. Natural enemies	herbivore.performance	plant.performance	152	3	0.1887	0.0818	-2.5415	0.012136	-0.5992	-0.0748	0.04	19.829	1198.28
15	Grassland	Top-down	Plants vs. Herbivores vs. Natural enemies	Plant.diversity	herbivore.performance	152	3	-0.337	0.1326	2.3068	0.022542	0.027	0.3504	0.08	19.829	1198.28
15	Grassland	Top-down	Plants vs. Herbivores vs. Natural enemies	Plant.diversity	plant.performance	152	3	0.1932	0.1379	1.401	0.16344	-0.0795	0.4659	0.04	19.829	1198.28
59	Grassland	NA	Plants vs. Herbivores vs. Natural enemies	NA	NA	24	1	NA	NA	NA	NA	NA	NA	NA	NA	NA
101	Grassland	NA	Plants vs. Herbivores vs. Natural enemies	NA	NA	96	1	NA	NA	NA	NA	NA	NA	NA	NA	NA
