# Supplementary material for: Plant diversity modifies multi-trophic interactions in croplands, grasslands and forests
Source: Sci Adv. 2026 Jul 23;12(30):eaeb8680. doi: 10.1126/sciadv.aeb8680 (PMC13394405; doi:10.1126/sciadv.aeb8680)
Supplement: Supplementary file 2 — Data S1 to S7 [file sciadv.aeb8680_data_s1_to_s7.zip › aeb8680_data_s5.xlsx]

## Sheet: 工作表 1
Data S5. Results of the path analyses to test the bottom-up and top-down effects of each gradient of number of added plant species richness on the tri-trophic interactions of plant performance, invertebrate herbivore performance and their invertebrate natural enemy performance in forests (as presented also in fig. S21). Number of added plant species is a continuous variable describing the increas…
Number of added plant species richness over the control	Ecosystem type	Effect direction	Trophic interaction	Predictor	Response	Number of Observations	Number of Studies	Effect size	SE	t value	P value	95%CI-L	95%CI-U	R2	Fish's C statistic	AICc
1	Forest	Bottom-up	Plants vs. Herbivores vs. Natural enemies	Plant.diversity	plant.performance	108	15	0.9509	0.1381	6.8856	6.4435e-10	0.6767	1.2251	0.31	6.161	794.18
1	Forest	Bottom-up	Plants vs. Herbivores vs. Natural enemies	plant.performance	herbivore.performance	108	15	0.0487	0.0873	0.5578	0.57833	-0.1247	0.2221	0	6.161	794.18
1	Forest	Bottom-up	Plants vs. Herbivores vs. Natural enemies	herbivore.performance	enemy.performance	108	15	0.2406	0.0965	0.2791	0.78079	-0.2551	0.3385	0.11	6.161	794.18
1	Forest	Bottom-up	Plants vs. Herbivores vs. Natural enemies	Plant.diversity	herbivore.performance	108	15	0.0417	0.1494	2.4933	0.020982	0.0401	0.4411	0	6.161	794.18
1	Forest	Bottom-up	Plants vs. Herbivores vs. Natural enemies	Plant.diversity	enemy.performance	108	15	0.3617	0.1542	2.3457	0.021145	0.0554	0.668	0.11	6.161	794.18
1	Forest	Top-down	Plants vs. Herbivores vs. Natural enemies	Plant.diversity	enemy.performance	108	15	0.3829	0.1523	2.5141	0.013677	0.0804	0.6854	0.05	5.897	797.02
1	Forest	Top-down	Plants vs. Herbivores vs. Natural enemies	enemy.performance	herbivore.performance	108	15	0.1151	0.0782	1.4719	0.14441	-0.0402	0.2704	0.01	5.897	797.02
1	Forest	Top-down	Plants vs. Herbivores vs. Natural enemies	herbivore.performance	plant.performance	108	15	0.0337	0.0812	0.3473	0.72919	-0.2077	0.2957	0.31	5.897	797.02
1	Forest	Top-down	Plants vs. Herbivores vs. Natural enemies	Plant.diversity	herbivore.performance	108	15	0.044	0.1267	0.415	0.67908	-0.1275	0.1949	0.01	5.897	797.02
1	Forest	Top-down	Plants vs. Herbivores vs. Natural enemies	Plant.diversity	plant.performance	108	15	0.948	0.1388	6.83	8.6717e-10	0.6724	1.2236	0.31	5.897	797.02
2	Forest	Bottom-up	Plants vs. Herbivores vs. Natural enemies	Plant.diversity	plant.performance	42	6	1.0727	0.1947	5.5095	3.6067e-06	0.6772	1.4682	0.43	0.042	350.24
2	Forest	Bottom-up	Plants vs. Herbivores vs. Natural enemies	plant.performance	herbivore.performance	42	6	0.1101	0.1865	0.5903	0.55916	-0.27	0.4902	0.09	0.042	350.24
2	Forest	Bottom-up	Plants vs. Herbivores vs. Natural enemies	herbivore.performance	enemy.performance	42	6	-0.1368	0.1542	1.2706	0.21316	-0.2337	1.0075	0.07	0.042	350.24
2	Forest	Bottom-up	Plants vs. Herbivores vs. Natural enemies	Plant.diversity	herbivore.performance	42	6	0.3869	0.3045	-0.8872	0.38101	-0.4498	0.1762	0.09	0.042	350.24
2	Forest	Bottom-up	Plants vs. Herbivores vs. Natural enemies	Plant.diversity	enemy.performance	42	6	-0.3357	0.2342	-1.4334	0.16167	-0.8132	0.1418	0.07	0.042	350.24
2	Forest	Top-down	Plants vs. Herbivores vs. Natural enemies	Plant.diversity	enemy.performance	42	6	-0.4048	0.2195	-1.8442	0.074624	-0.8523	0.0427	0.05	0.161	350.647
2	Forest	Top-down	Plants vs. Herbivores vs. Natural enemies	enemy.performance	herbivore.performance	42	6	-0.202	0.1553	-1.3007	0.20458	-0.521	0.117	0.13	0.161	350.647
2	Forest	Top-down	Plants vs. Herbivores vs. Natural enemies	herbivore.performance	plant.performance	42	6	0.0692	0.1265	1.748	0.089851	-0.0695	0.9159	0.42	0.161	350.647
2	Forest	Top-down	Plants vs. Herbivores vs. Natural enemies	Plant.diversity	herbivore.performance	42	6	0.4232	0.2421	0.547	0.58799	-0.188	0.3264	0.13	0.161	350.647
2	Forest	Top-down	Plants vs. Herbivores vs. Natural enemies	Plant.diversity	plant.performance	42	6	1.0377	0.2065	5.0252	1.6627e-05	0.6178	1.4576	0.42	0.161	350.647
3	Forest	Bottom-up	Plants vs. Herbivores vs. Natural enemies	Plant.diversity	plant.performance	90	12	1.163	0.1377	8.4459	1.2725e-12	0.8889	1.4371	0.44	1.84	631.282
3	Forest	Bottom-up	Plants vs. Herbivores vs. Natural enemies	plant.performance	herbivore.performance	90	12	0.253	0.0992	2.5504	0.012822	0.0553	0.4507	0.04	1.84	631.282
3	Forest	Bottom-up	Plants vs. Herbivores vs. Natural enemies	herbivore.performance	enemy.performance	90	12	0.1806	0.1029	-1.1839	0.24024	-0.5476	0.1394	0.23	1.84	631.282
3	Forest	Bottom-up	Plants vs. Herbivores vs. Natural enemies	Plant.diversity	herbivore.performance	90	12	-0.2041	0.1724	1.7551	0.08352	-0.0245	0.3857	0.04	1.84	631.282
3	Forest	Bottom-up	Plants vs. Herbivores vs. Natural enemies	Plant.diversity	enemy.performance	90	12	0.7536	0.1513	4.9808	3.913e-06	0.4522	1.055	0.23	1.84	631.282
3	Forest	Top-down	Plants vs. Herbivores vs. Natural enemies	Plant.diversity	enemy.performance	90	12	0.7699	0.1516	5.0785	2.6413e-06	0.468	1.0718	0.19	2.496	637.205
3	Forest	Top-down	Plants vs. Herbivores vs. Natural enemies	enemy.performance	herbivore.performance	90	12	0.0903	0.0947	0.9535	0.34324	-0.0982	0.2788	0.01	2.496	637.205
3	Forest	Top-down	Plants vs. Herbivores vs. Natural enemies	herbivore.performance	plant.performance	90	12	0.1402	0.0784	0.1371	0.89133	-0.2801	0.3215	0.46	2.496	637.205
3	Forest	Top-down	Plants vs. Herbivores vs. Natural enemies	Plant.diversity	herbivore.performance	90	12	0.0207	0.151	1.7883	0.077661	-0.0159	0.2963	0.01	2.496	637.205
3	Forest	Top-down	Plants vs. Herbivores vs. Natural enemies	Plant.diversity	plant.performance	90	12	1.1504	0.1362	8.4464	1.3885e-12	0.8792	1.4216	0.46	2.496	637.205
4	Forest	NA	Plants vs. Herbivores vs. Natural enemies	NA	NA	4	1	NA	NA	NA	NA	NA	NA	NA	NA	NA
5	Forest	Bottom-up	Plants vs. Herbivores vs. Natural enemies	Plant.diversity	plant.performance	10	2	1.5435	0.3448	4.4765	0.0022291	0.7441	2.3429	0.69	0.461	454.262
5	Forest	Bottom-up	Plants vs. Herbivores vs. Natural enemies	plant.performance	herbivore.performance	10	2	0.3684	0.5717	0.6444	0.54294	-1.0273	1.7641	0.03	0.461	454.262
5	Forest	Bottom-up	Plants vs. Herbivores vs. Natural enemies	herbivore.performance	enemy.performance	10	2	0.1682	0.3399	-0.7955	0.4576	-3.4196	1.752	0.03	0.461	454.262
5	Forest	Bottom-up	Plants vs. Herbivores vs. Natural enemies	Plant.diversity	herbivore.performance	10	2	-0.8338	1.0481	0.4949	0.63856	-0.6666	1.003	0.03	0.461	454.262
5	Forest	Bottom-up	Plants vs. Herbivores vs. Natural enemies	Plant.diversity	enemy.performance	10	2	0.3159	0.5654	0.5587	0.60091	-1.1464	1.7782	0.03	0.461	454.262
5	Forest	Top-down	Plants vs. Herbivores vs. Natural enemies	Plant.diversity	enemy.performance	10	2	0.3066	0.5342	0.5739	0.58772	-1.0142	1.6274	0.02	0.614	456.82
5	Forest	Top-down	Plants vs. Herbivores vs. Natural enemies	enemy.performance	herbivore.performance	10	2	0.1724	0.3106	0.5551	0.60236	-0.6217	0.9665	0.03	0.614	456.82
5	Forest	Top-down	Plants vs. Herbivores vs. Natural enemies	herbivore.performance	plant.performance	10	2	0.06	0.2015	-0.5532	0.60143	-1.7295	1.1003	0.66	0.614	456.82
5	Forest	Top-down	Plants vs. Herbivores vs. Natural enemies	Plant.diversity	herbivore.performance	10	2	-0.3146	0.5687	0.2978	0.77591	-0.4329	0.5529	0.03	0.614	456.82
5	Forest	Top-down	Plants vs. Herbivores vs. Natural enemies	Plant.diversity	plant.performance	10	2	1.5535	0.3678	4.2238	0.0043417	0.6755	2.4315	0.66	0.614	456.82
6	Forest	Bottom-up	Plants vs. Herbivores vs. Natural enemies	Plant.diversity	plant.performance	13	4	0.8153	0.4391	1.8568	0.098149	-0.1865	1.8171	0.22	0.115	411.903
6	Forest	Bottom-up	Plants vs. Herbivores vs. Natural enemies	plant.performance	herbivore.performance	13	4	0.6602	0.2621	2.5189	0.041447	0.0343	1.2861	0.26	0.115	411.903
6	Forest	Bottom-up	Plants vs. Herbivores vs. Natural enemies	herbivore.performance	enemy.performance	13	4	0.161	0.3006	-1.4966	0.17884	-1.6946	0.3836	0.09	0.115	411.903
6	Forest	Bottom-up	Plants vs. Herbivores vs. Natural enemies	Plant.diversity	herbivore.performance	13	4	-0.6555	0.438	0.5356	0.61133	-0.5729	0.8949	0.26	0.115	411.903
6	Forest	Bottom-up	Plants vs. Herbivores vs. Natural enemies	Plant.diversity	enemy.performance	13	4	0.5268	0.4683	1.1249	0.31261	-0.6839	1.7375	0.09	0.115	411.903
6	Forest	Top-down	Plants vs. Herbivores vs. Natural enemies	Plant.diversity	enemy.performance	13	4	0.5465	0.4479	1.2201	0.27006	-0.561	1.654	0.08	0.557	443.357
6	Forest	Top-down	Plants vs. Herbivores vs. Natural enemies	enemy.performance	herbivore.performance	13	4	0.1194	0.3182	0.3752	0.72238	-0.6904	0.9292	0.01	0.557	443.357
6	Forest	Top-down	Plants vs. Herbivores vs. Natural enemies	herbivore.performance	plant.performance	13	4	0.4955	0.2276	0.0906	0.93111	-1.3212	1.4196	0.44	0.557	443.357
6	Forest	Top-down	Plants vs. Herbivores vs. Natural enemies	Plant.diversity	herbivore.performance	13	4	0.0492	0.543	2.1771	0.064726	-0.0393	1.0303	0.01	0.557	443.357
6	Forest	Top-down	Plants vs. Herbivores vs. Natural enemies	Plant.diversity	plant.performance	13	4	0.859	0.3799	2.2611	0.055816	-0.0275	1.7455	0.44	0.557	443.357
7	Forest	Bottom-up	Plants vs. Herbivores vs. Natural enemies	Plant.diversity	plant.performance	70	9	1.1241	0.1689	6.6554	8.4983e-09	0.7865	1.4617	0.39	1.344	494.168
7	Forest	Bottom-up	Plants vs. Herbivores vs. Natural enemies	plant.performance	herbivore.performance	70	9	-0.0974	0.0975	-0.999	0.32186	-0.2925	0.0977	0.12	1.344	494.168
7	Forest	Bottom-up	Plants vs. Herbivores vs. Natural enemies	herbivore.performance	enemy.performance	70	9	0.4361	0.1238	3.9588	0.00020139	0.342	1.0404	0.27	1.344	494.168
7	Forest	Bottom-up	Plants vs. Herbivores vs. Natural enemies	Plant.diversity	herbivore.performance	70	9	0.6912	0.1746	3.5226	0.00078695	0.1889	0.6833	0.12	1.344	494.168
7	Forest	Bottom-up	Plants vs. Herbivores vs. Natural enemies	Plant.diversity	enemy.performance	70	9	0.4297	0.1765	2.4346	0.017839	0.0768	0.7826	0.27	1.344	494.168
7	Forest	Top-down	Plants vs. Herbivores vs. Natural enemies	Plant.diversity	enemy.performance	70	9	0.714	0.1695	4.2124	8.607e-05	0.375	1.053	0.13	0.877	495.108
7	Forest	Top-down	Plants vs. Herbivores vs. Natural enemies	enemy.performance	herbivore.performance	70	9	0.2991	0.0844	3.5438	0.00075683	0.1304	0.4678	0.21	0.877	495.108
7	Forest	Top-down	Plants vs. Herbivores vs. Natural enemies	herbivore.performance	plant.performance	70	9	-0.0804	0.1008	2.7698	0.0074221	0.1061	0.6567	0.39	0.877	495.108
7	Forest	Top-down	Plants vs. Herbivores vs. Natural enemies	Plant.diversity	herbivore.performance	70	9	0.3814	0.1377	-0.7976	0.42824	-0.282	0.1212	0.21	0.877	495.108
7	Forest	Top-down	Plants vs. Herbivores vs. Natural enemies	Plant.diversity	plant.performance	70	9	1.1736	0.1803	6.5092	1.5998e-08	0.8131	1.5341	0.39	0.877	495.108
8	Forest	Bottom-up	Plants vs. Herbivores vs. Natural enemies	Plant.diversity	plant.performance	8	2	1.0158	0.5727	1.7737	0.1363	-0.4564	2.488	0.31	1.458	Inf
8	Forest	Bottom-up	Plants vs. Herbivores vs. Natural enemies	plant.performance	herbivore.performance	8	2	0.4817	0.1992	2.4182	0.094046	-0.1511	1.1145	0.09	1.458	Inf
8	Forest	Bottom-up	Plants vs. Herbivores vs. Natural enemies	herbivore.performance	enemy.performance	8	2	-0.1281	0.43	-2.1246	0.12335	-1.8289	0.3629	0.11	1.458	Inf
8	Forest	Bottom-up	Plants vs. Herbivores vs. Natural enemies	Plant.diversity	herbivore.performance	8	2	-0.733	0.345	-0.2979	0.77891	-1.2676	1.0114	0.09	1.458	Inf
8	Forest	Bottom-up	Plants vs. Herbivores vs. Natural enemies	Plant.diversity	enemy.performance	8	2	0.6236	0.4884	1.2768	0.30071	-1.0367	2.2839	0.11	1.458	Inf
8	Forest	Top-down	Plants vs. Herbivores vs. Natural enemies	Plant.diversity	enemy.performance	8	2	0.6548	0.4393	1.4906	0.22819	-0.7023	2.0119	0.11	0.767	Inf
8	Forest	Top-down	Plants vs. Herbivores vs. Natural enemies	enemy.performance	herbivore.performance	8	2	-0.1324	0.2598	-0.5096	0.64518	-0.9556	0.6908	0.02	0.767	Inf
8	Forest	Top-down	Plants vs. Herbivores vs. Natural enemies	herbivore.performance	plant.performance	8	2	0.3224	0.3363	-0.35	0.74931	-1.5807	1.2665	0.36	0.767	Inf
8	Forest	Top-down	Plants vs. Herbivores vs. Natural enemies	Plant.diversity	herbivore.performance	8	2	-0.1571	0.4488	0.9587	0.39201	-0.6113	1.2561	0.02	0.767	Inf
8	Forest	Top-down	Plants vs. Herbivores vs. Natural enemies	Plant.diversity	plant.performance	8	2	1.0943	0.5824	1.8789	0.13344	-0.5227	2.7113	0.36	0.767	Inf
10	Forest	Bottom-up	Plants vs. Herbivores vs. Natural enemies	Plant.diversity	plant.performance	10	3	1.0954	0.4472	2.4495	0.049055	0.0062	2.1846	0.4	0.91	Inf
10	Forest	Bottom-up	Plants vs. Herbivores vs. Natural enemies	plant.performance	herbivore.performance	10	3	0.6795	0.398	1.7073	0.15478	-0.3778	1.7368	0.21	0.91	Inf
10	Forest	Bottom-up	Plants vs. Herbivores vs. Natural enemies	herbivore.performance	enemy.performance	10	3	-0.2707	0.1516	-1.006	0.36527	-2.4389	1.0991	0.15	0.91	Inf
10	Forest	Bottom-up	Plants vs. Herbivores vs. Natural enemies	Plant.diversity	herbivore.performance	10	3	-0.6699	0.6659	-1.7856	0.17345	-0.7571	0.2157	0.21	0.91	Inf
10	Forest	Bottom-up	Plants vs. Herbivores vs. Natural enemies	Plant.diversity	enemy.performance	10	3	0.7722	0.2262	3.4138	0.068423	-0.1362	1.6806	0.15	0.91	Inf
10	Forest	Top-down	Plants vs. Herbivores vs. Natural enemies	Plant.diversity	enemy.performance	10	3	0.6513	0.266	2.4485	0.090572	-0.1884	1.491	0.1	0.534	Inf
10	Forest	Top-down	Plants vs. Herbivores vs. Natural enemies	enemy.performance	herbivore.performance	10	3	-0.2194	0.3963	-0.5536	0.61723	-1.457	1.0182	0.07	0.534	Inf
10	Forest	Top-down	Plants vs. Herbivores vs. Natural enemies	herbivore.performance	plant.performance	10	3	0.389	0.2453	0.8603	0.4512	-1.5558	2.7348	0.52	0.534	Inf
10	Forest	Top-down	Plants vs. Herbivores vs. Natural enemies	Plant.diversity	herbivore.performance	10	3	0.5895	0.6852	1.5858	0.1723	-0.2372	1.0152	0.07	0.534	Inf
10	Forest	Top-down	Plants vs. Herbivores vs. Natural enemies	Plant.diversity	plant.performance	10	3	1.0665	0.4105	2.5981	0.047301	0.0185	2.1145	0.52	0.534	Inf
11	Forest	Bottom-up	Plants vs. Herbivores vs. Natural enemies	Plant.diversity	plant.performance	10	2	1.2285	0.3109	3.9514	0.0075253	0.4678	1.9892	0.35	1.481	445.326
11	Forest	Bottom-up	Plants vs. Herbivores vs. Natural enemies	plant.performance	herbivore.performance	10	2	-0.2482	0.2139	-1.1604	0.29828	-0.798	0.3016	0.28	1.481	445.326
11	Forest	Bottom-up	Plants vs. Herbivores vs. Natural enemies	herbivore.performance	enemy.performance	10	2	0.5609	0.3316	3.4863	0.017536	0.3505	2.3179	0.27	1.481	445.326
11	Forest	Bottom-up	Plants vs. Herbivores vs. Natural enemies	Plant.diversity	herbivore.performance	10	2	1.3342	0.3827	1.6915	0.14316	-0.2564	1.3782	0.28	1.481	445.326
11	Forest	Bottom-up	Plants vs. Herbivores vs. Natural enemies	Plant.diversity	enemy.performance	10	2	0.3124	0.4282	0.7296	0.49663	-0.77	1.3948	0.27	1.481	445.326
11	Forest	Top-down	Plants vs. Herbivores vs. Natural enemies	Plant.diversity	enemy.performance	10	2	0.8897	0.3162	2.8137	0.037384	0.0769	1.7025	0.19	1.919	448.654
11	Forest	Top-down	Plants vs. Herbivores vs. Natural enemies	enemy.performance	herbivore.performance	10	2	0.1412	0.1897	0.7443	0.49005	-0.3459	0.6283	0.25	1.919	448.654
11	Forest	Top-down	Plants vs. Herbivores vs. Natural enemies	herbivore.performance	plant.performance	10	2	-0.1961	0.2158	2.676	0.043986	0.0359	1.7715	0.36	1.919	448.654
11	Forest	Top-down	Plants vs. Herbivores vs. Natural enemies	Plant.diversity	herbivore.performance	10	2	0.9037	0.3377	-0.9087	0.40517	-0.7508	0.3586	0.25	1.919	448.654
11	Forest	Top-down	Plants vs. Herbivores vs. Natural enemies	Plant.diversity	plant.performance	10	2	1.4303	0.386	3.7054	0.013921	0.4381	2.4225	0.36	1.919	448.654
13	Forest	Bottom-up	Plants vs. Herbivores vs. Natural enemies	Plant.diversity	plant.performance	12	2	-0.389	0.5999	-0.6484	0.53289	-1.7461	0.9681	0.04	3.327	257.195
13	Forest	Bottom-up	Plants vs. Herbivores vs. Natural enemies	plant.performance	herbivore.performance	12	2	0.1453	0.2191	0.6632	0.52819	-0.3714	0.662	0.13	3.327	257.195
13	Forest	Bottom-up	Plants vs. Herbivores vs. Natural enemies	herbivore.performance	enemy.performance	12	2	0.0125	0.357	2.0146	0.083273	-0.1459	1.8555	0.01	3.327	257.195
13	Forest	Bottom-up	Plants vs. Herbivores vs. Natural enemies	Plant.diversity	herbivore.performance	12	2	0.8548	0.4243	0.035	0.97406	-1.0609	1.0859	0.13	3.327	257.195
13	Forest	Bottom-up	Plants vs. Herbivores vs. Natural enemies	Plant.diversity	enemy.performance	12	2	0.2173	0.5453	0.3985	0.70145	-1.0568	1.4914	0.01	3.327	257.195
13	Forest	Top-down	Plants vs. Herbivores vs. Natural enemies	Plant.diversity	enemy.performance	12	2	0.2273	0.4411	0.5153	0.62193	-0.8119	1.2665	0.01	2.02	257.398
13	Forest	Top-down	Plants vs. Herbivores vs. Natural enemies	enemy.performance	herbivore.performance	12	2	0.0098	0.2239	0.0438	0.96627	-0.5159	0.5355	0.11	2.02	257.398
13	Forest	Top-down	Plants vs. Herbivores vs. Natural enemies	herbivore.performance	plant.performance	12	2	0.168	0.354	1.8557	0.10529	-0.2155	1.8077	0.05	2.02	257.398
13	Forest	Top-down	Plants vs. Herbivores vs. Natural enemies	Plant.diversity	herbivore.performance	12	2	0.7961	0.429	0.4746	0.64777	-0.6483	0.9843	0.11	2.02	257.398
13	Forest	Top-down	Plants vs. Herbivores vs. Natural enemies	Plant.diversity	plant.performance	12	2	-0.5231	0.6855	-0.7631	0.46731	-2.1039	1.0577	0.05	2.02	257.398
14	Forest	NA	Plants vs. Herbivores vs. Natural enemies	NA	NA	2	1	NA	NA	NA	NA	NA	NA	NA	NA	NA
15	Forest	Bottom-up	Plants vs. Herbivores vs. Natural enemies	Plant.diversity	plant.performance	48	4	1.201	0.2028	5.9221	5.082e-07	0.7918	1.6102	0.43	5.86	278.888
15	Forest	Bottom-up	Plants vs. Herbivores vs. Natural enemies	plant.performance	herbivore.performance	48	4	-0.0108	0.0512	-0.2109	0.834	-0.1143	0.0927	0.46	5.86	278.888
15	Forest	Bottom-up	Plants vs. Herbivores vs. Natural enemies	herbivore.performance	enemy.performance	48	4	0.4761	0.2109	11.4749	2.9646e-14	0.884	1.2618	0.23	5.86	278.888
15	Forest	Bottom-up	Plants vs. Herbivores vs. Natural enemies	Plant.diversity	herbivore.performance	48	4	1.0729	0.0935	2.2575	0.034876	0.0372	0.915	0.46	5.86	278.888
15	Forest	Bottom-up	Plants vs. Herbivores vs. Natural enemies	Plant.diversity	enemy.performance	48	4	0.0528	0.2962	0.1783	0.85955	-0.5485	0.6541	0.23	5.86	278.888
15	Forest	Top-down	Plants vs. Herbivores vs. Natural enemies	Plant.diversity	enemy.performance	48	4	0.5574	0.2003	2.7828	0.0080933	0.153	0.9618	0.07	5.7	282.782
15	Forest	Top-down	Plants vs. Herbivores vs. Natural enemies	enemy.performance	herbivore.performance	48	4	0.0619	0.051	1.2137	0.23187	-0.0411	0.1649	0.47	5.7	282.782
15	Forest	Top-down	Plants vs. Herbivores vs. Natural enemies	herbivore.performance	plant.performance	48	4	-0.0092	0.1379	13.6916	9.7939e-17	0.8742	1.1768	0.42	5.7	282.782
15	Forest	Top-down	Plants vs. Herbivores vs. Natural enemies	Plant.diversity	herbivore.performance	48	4	1.0255	0.0749	-0.0667	0.94713	-0.2877	0.2693	0.47	5.7	282.782
15	Forest	Top-down	Plants vs. Herbivores vs. Natural enemies	Plant.diversity	plant.performance	48	4	1.2107	0.2518	4.8082	2.0603e-05	0.7022	1.7192	0.42	5.7	282.782
16	Forest	NA	Plants vs. Herbivores vs. Natural enemies	NA	NA	2	1	NA	NA	NA	NA	NA	NA	NA	NA	NA
17	Forest	NA	Plants vs. Herbivores vs. Natural enemies	NA	NA	3	1	NA	NA	NA	NA	NA	NA	NA	NA	NA
18	Forest	NA	Plants vs. Herbivores vs. Natural enemies	NA	NA	3	1	NA	NA	NA	NA	NA	NA	NA	NA	NA
19	Forest	NA	Plants vs. Herbivores vs. Natural enemies	NA	NA	2	1	NA	NA	NA	NA	NA	NA	NA	NA	NA
20	Forest	NA	Plants vs. Herbivores vs. Natural enemies	NA	NA	2	1	NA	NA	NA	NA	NA	NA	NA	NA	NA
21	Forest	NA	Plants vs. Herbivores vs. Natural enemies	NA	NA	3	1	NA	NA	NA	NA	NA	NA	NA	NA	NA
22	Forest	NA	Plants vs. Herbivores vs. Natural enemies	NA	NA	4	1	NA	NA	NA	NA	NA	NA	NA	NA	NA
23	Forest	Bottom-up	Plants vs. Herbivores vs. Natural enemies	Plant.diversity	plant.performance	40	3	0.7483	0.2734	2.737	0.0096664	0.1933	1.3033	0.16	0.761	262.032
23	Forest	Bottom-up	Plants vs. Herbivores vs. Natural enemies	plant.performance	herbivore.performance	40	3	-0.014	0.0415	-0.3373	0.73798	-0.0984	0.0704	0.63	0.761	262.032
23	Forest	Bottom-up	Plants vs. Herbivores vs. Natural enemies	herbivore.performance	enemy.performance	40	3	0.4591	0.4185	15.8429	5.0972e-17	1.055	1.3658	0.12	0.761	262.032
23	Forest	Bottom-up	Plants vs. Herbivores vs. Natural enemies	Plant.diversity	herbivore.performance	40	3	1.2104	0.0764	1.097	0.49539	-7.8234	8.7416	0.63	0.761	262.032
23	Forest	Bottom-up	Plants vs. Herbivores vs. Natural enemies	Plant.diversity	enemy.performance	40	3	-0.3892	0.5558	-0.7003	0.58979	-4.7378	3.9594	0.12	0.761	262.032
23	Forest	Top-down	Plants vs. Herbivores vs. Natural enemies	Plant.diversity	enemy.performance	40	3	0.1616	0.235	0.6877	0.49632	-0.3159	0.6391	0.01	0.819	264.049
23	Forest	Top-down	Plants vs. Herbivores vs. Natural enemies	enemy.performance	herbivore.performance	40	3	0.0126	0.0486	0.2593	0.79702	-0.0862	0.1114	0.63	0.819	264.049
23	Forest	Top-down	Plants vs. Herbivores vs. Natural enemies	herbivore.performance	plant.performance	40	3	-0.0204	0.1979	17.0398	5.8718e-18	1.0549	1.3409	0.16	0.819	264.049
23	Forest	Top-down	Plants vs. Herbivores vs. Natural enemies	Plant.diversity	herbivore.performance	40	3	1.1979	0.0703	-0.1031	0.9185	-0.4225	0.3817	0.63	0.819	264.049
23	Forest	Top-down	Plants vs. Herbivores vs. Natural enemies	Plant.diversity	plant.performance	40	3	0.7727	0.3648	2.1181	0.041532	0.0314	1.514	0.16	0.819	264.049
28	Forest	NA	Plants vs. Herbivores vs. Natural enemies	NA	NA	2	1	NA	NA	NA	NA	NA	NA	NA	NA	NA
36	Forest	NA	Plants vs. Herbivores vs. Natural enemies	NA	NA	2	1	NA	NA	NA	NA	NA	NA	NA	NA	NA
