# Supplementary material for: Plant diversity modifies multi-trophic interactions in croplands, grasslands and forests
Source: Sci Adv. 2026 Jul 23;12(30):eaeb8680. doi: 10.1126/sciadv.aeb8680 (PMC13394405; doi:10.1126/sciadv.aeb8680)
Supplement: Supplementary file 2 — Data S1 to S7 [file sciadv.aeb8680_data_s1_to_s7.zip › aeb8680_data_s6.xlsx]

## Sheet: Sheet1
Data S6 Relationship between standardized herbivore performance and standardized plant performance. The whole data is divided different subgroups according to experiment type and ecosystem type ,and then was used to conduct simple linear regression to investigate the relationship between standized herbivore performance and standized plant performance. In addition, the ecosystem type was re-divide…
Supplementary Data 6.1 Relationship between standardized herbivore performance and standardized plant performance. The whole data is divided different subgroups according to experiment type and ecosystem type ,and then was used to conduct simple linear regression to investigate the relationship between standized herbivore performance and standized plant performance. The table gives the predictor …
Experiment	Ecosystem	Estimate.of.trophic.response.category..Y.	Plant.species.riceness.over.the.control.X.	Number.of.observations	Number.of.Studies	d.f.	Regression.equation	X95.CL	X95.CU	Std..Error	t.value	P.value	Rsquare
Overall	Organic cropland	Herbivore performance	Plant performance	1189	55	1187	Y = -0.213X + 0	-0.2686	-0.1572	0.02841	-7.494	1.301e-13	0.04533
Overall	Non-organic cropland	Herbivore performance	Plant performance	887	49	885	Y = -0.162X + 0	-0.2275	-0.0967	0.03332	-4.865	1.356e-06	0.02628
Overall	Grassland	Herbivore performance	Plant performance	832	26	830	Y = 0.085X + 0	0.0175	0.1533	0.03458	2.469	0.01374	0.007293
Overall	Forest	Herbivore performance	Plant performance	333	19	331	Y = 0.137X + 0	0.03	0.2442	0.05445	2.517	0.0123	0.01879
Temperate	Organic cropland	Herbivore performance	Plant performance	635	34	633	Y = -0.309X + 0	-0.3833	-0.2346	0.03786	-8.161	1.804e-15	0.09548
Temperate	Non-organic cropland	Herbivore performance	Plant performance	863	48	861	Y = -0.165X + 0	-0.2317	-0.0991	0.03377	-4.898	1.161e-06	0.02735
Temperate	Grassland	Herbivore performance	Plant performance	832	26	830	Y = 0.085X + 0	0.0175	0.1533	0.03458	2.469	0.01374	0.007293
Temperate	Forest	Herbivore performance	Plant performance	291	16	289	Y = 0.117X + 0	0.0016	0.2315	0.05842	1.995	0.04697	0.01359
Tropical	Organic cropland	Herbivore performance	Plant performance	554	21	552	Y = -0.11X + 0	-0.1933	-0.0268	0.04238	-2.597	0.009654	0.01211
Tropical	Non-organic cropland	Herbivore performance	Plant performance	24	1	22	Y = -0.049X + 0	-0.4907	0.3925	0.2129	-0.2305	0.8198	0.00241
Tropical	Grassland	Herbivore performance	Plant performance	0	0	N/A	N/A	N/A	N/A	N/A	N/A	N/A	N/A
Tropical	Forest	Herbivore performance	Plant performance	42	3	40	Y = 0.272X + 0	-0.0359	0.5792	0.1522	1.785	0.08186	0.07377
Herbaceous plant	Organic cropland	Herbivore performance	Plant performance	945	36	943	Y = -0.21X + 0	-0.2723	-0.147	0.03191	-6.571	8.276e-11	0.04396
Herbaceous plant	Non-organic cropland	Herbivore performance	Plant performance	405	36	403	Y = -0.27X + 0	-0.3648	-0.1757	0.04808	-5.621	3.564e-08	0.07303
Herbaceous plant	Grassland	Herbivore performance	Plant performance	832	26	830	Y = 0.085X + 0	0.0175	0.1533	0.03458	2.469	0.01374	0.007293
Herbaceous plant	Forest	Herbivore performance	Plant performance	0	0	N/A	N/A	N/A	N/A	N/A	N/A	N/A	N/A
Woody plant	Organic cropland	Herbivore performance	Plant performance	244	19	242	Y = -0.225X + 0	-0.3488	-0.102	0.06263	-3.599	0.0003872	0.05081
Woody plant	Non-organic cropland	Herbivore performance	Plant performance	482	13	480	Y = -0.085X + 0	-0.1749	0.0049	0.04577	-1.857	0.06395	0.007221
Woody plant	Grassland	Herbivore performance	Plant performance	0	0	N/A	N/A	N/A	N/A	N/A	N/A	N/A	N/A
Woody plant	Forest	Herbivore performance	Plant performance	333	19	331	Y = 0.137X + 0	0.03	0.2442	0.05445	2.517	0.0123	0.01879
Managed study	Organic cropland	Herbivore performance	Plant performance	1079	39	1077	Y = -0.196X + 0	-0.2549	-0.1376	0.02991	-6.562	8.246e-11	0.03851
Managed study	Non-organic cropland	Herbivore performance	Plant performance	844	35	842	Y = -0.178X + 0	-0.2447	-0.111	0.03408	-5.22	2.266e-07	0.03163
Managed study	Grassland	Herbivore performance	Plant performance	738	13	736	Y = 0.069X + 0	-0.0028	0.1416	0.03677	1.887	0.0596	0.004813
Managed study	Forest	Herbivore performance	Plant performance	220	11	218	Y = 0.096X + 0	-0.0372	0.2285	0.06742	1.419	0.1573	0.009151
Observational study	Organic cropland	Herbivore performance	Plant performance	110	16	108	Y = -0.393X + 0	-0.57	-0.2159	0.08932	-4.4	2.592e-05	0.1544
Observational study	Non-organic cropland	Herbivore performance	Plant performance	43	14	41	Y = 0.333X + 0	0.0361	0.6308	0.1472	2.265	0.02887	0.1112
Observational study	Grassland	Herbivore performance	Plant performance	94	13	92	Y = 0.215X + 0	0.0123	0.4168	0.1018	2.107	0.03782	0.04604
Observational study	Forest	Herbivore performance	Plant performance	113	8	111	Y = 0.217X + 0	0.033	0.4002	0.09266	2.337	0.02122	0.0469
Supplementary Data 6.2 Relationship between standardized herbivore performance and standardized plant performance. The ecosystem type was re-divided into four categories (i.e., organic cropland v.s. non-organic cropland & grassland & forest, non-organic cropland v.s. organic cropland & grassland & forest, grassland v.s. organic cropland & non-organic cropland & forest, and forest v.s. organic cro…
Interaction type	Ecosystem	Estimate of trophic response category (Y)	Plant species riceness over the control(X)	Number of observations	Number of Studies	d.f.	Regression equation	Slop difference	Std. Error	t-value	P-value	Rsquare
Ecosystem levels	Ecsystem	Herbivore performance	Plant performance	3241	149	86.48	Y = -0.222X +0.04X(when Ecosystem==non-organic cropland)+0.449X(when Ecosystem==grassland)+0.39X(when Ecosystem==forest)	0.04034	0.09888	0.4079	6.71073e-05	0.04568
	Ecsystem	Herbivore performance	Plant performance	3241	149	95.69				0.4079	6.71073e-05	0.04568
Organic ropland v.s. other levels	Organic cropland	Herbivore performance	Plant performance	3241	149	91.15	Y = -0.224X	-0.2639	0.08661	-3.046	0.00301197	0.02073
Organic ropland v.s. other levels	Others	Herbivore performance	Plant performance	3241	149	93.17	Y = 0.04X	-0.2639	0.08661	-3.046	0.00301197	0.02073
Non-organic cropland v.s. other levels	Non-organic cropland	Herbivore performance	Plant performance	3241	149	81.93	Y = -0.173X	-0.1573	0.09523	-1.652	0.101616	0.009059
Non-organic cropland v.s. other levels	Others	Herbivore performance	Plant performance	3241	149	100.7	Y = -0.016X	-0.1573	0.09523	-1.652	0.101616	0.009059
Grassland v.s. other levels	Grassland	Herbivore performance	Plant performance	3241	149	95.84	Y = 0.234X	0.3656	0.1036	3.528	0.000695749	0.02925
Grassland v.s. other levels	Others	Herbivore performance	Plant performance	3241	149	80.12	Y = -0.132X	0.3656	0.1036	3.528	0.000695749	0.02925
Forest v.s. other levels	Forest	Herbivore performance	Plant performance	3241	149	92.12	Y = 0.169X	0.2697	0.1166	2.313	0.0233844	0.01321
Forest v.s. other levels	Others	Herbivore performance	Plant performance	3241	149	76.87	Y = -0.101X	0.2697	0.1166	2.313	0.0233844	0.01321
