# Supplementary material for: Plant diversity modifies multi-trophic interactions in croplands, grasslands and forests
Source: Sci Adv. 2026 Jul 23;12(30):eaeb8680. doi: 10.1126/sciadv.aeb8680 (PMC13394405; doi:10.1126/sciadv.aeb8680)
Supplement: Supplementary file 2 — Data S1 to S7 [file sciadv.aeb8680_data_s1_to_s7.zip › aeb8680_data_s7.xlsx]

## Sheet: Sheet1
Data S7 Relationship between standardized herbivore performance and standardized natural enemy performance. The whole data is divided different subgroups according to experiment type and ecosystem type ,and then was used to conduct simple linear regression to investigate the relationship between standized herbivore performance and standized natural enemy performance. In addition, the ecosystem ty…
Supplementary Data 7.1 Relationship between standardized herbivore performance and standardized natural enemy performance. The whole data is divided different subgroups according to experiment type and ecosystem type ,and then was used to conduct simple linear regression to investigate the relationship between standized herbivore performance and standized natural enemy performance. The table give…
Experiment	Ecosystem	Estimate.of.trophic.response.category..Y.	Plant.species.riceness.over.the.control.X.	Number.of.observations	Number.of.Studies	d.f.	Regression.equation	95%.CL	%95.CU	Std..Error	t.value	P.value	Rsquare
Overall	Organic cropland	Natural enemy performance	Herbivore performance	1189	55	1187	Y = -0.291X + 0	-0.3458	-0.2366	0.02784	-10.46	1.482e-24	0.08481
Overall	Non-organic cropland	Natural enemy performance	Herbivore performance	887	49	885	Y = -0.372X + 0	-0.4333	-0.3101	0.03138	-11.84	4.049e-30	0.1382
Overall	Grassland	Natural enemy performance	Herbivore performance	832	26	830	Y = 0.311X + 0	0.2459	0.3755	0.03299	9.417	4.453e-20	0.09653
Overall	Forest	Natural enemy performance	Herbivore performance	333	19	331	Y = 0.254X + 0	0.1492	0.3584	0.05317	4.773	2.725e-06	0.0644
Temperate	Organic cropland	Natural enemy performance	Herbivore performance	635	34	633	Y = -0.33X + 0	-0.4039	-0.256	0.03764	-8.766	1.721e-17	0.1089
Temperate	Non-organic cropland	Natural enemy performance	Herbivore performance	863	48	861	Y = -0.374X + 0	-0.436	-0.3112	0.0318	-11.75	1.215e-29	0.1396
Temperate	Grassland	Natural enemy performance	Herbivore performance	832	26	830	Y = 0.311X + 0	0.2459	0.3755	0.03299	9.417	4.453e-20	0.09653
Temperate	Forest	Natural enemy performance	Herbivore performance	291	16	289	Y = 0.28X + 0	0.1689	0.3912	0.05647	4.96	1.207e-06	0.07843
Tropical	Organic cropland	Natural enemy performance	Herbivore performance	554	21	552	Y = -0.25X + 0	-0.331	-0.1688	0.04129	-6.051	2.657e-09	0.06243
Tropical	Non-organic cropland	Natural enemy performance	Herbivore performance	24	1	22	Y = -0.307X + 0	-0.7275	0.1142	0.2029	-1.511	0.145	0.09403
Tropical	Grassland	Natural enemy performance	Herbivore performance	0	0	#N/A	#N/A	#N/A	#N/A	#N/A	#N/A	#N/A	#N/A
Tropical	Forest	Natural enemy performance	Herbivore performance	42	3	40	Y = 0.081X + 0	-0.2373	0.3997	0.1576	0.5154	0.6091	0.006596
Herbaceous plant	Organic cropland	Natural enemy performance	Herbivore performance	945	36	943	Y = -0.304X + 0	-0.3649	-0.2428	0.03112	-9.763	1.65e-21	0.09233
Herbaceous plant	Non-organic cropland	Natural enemy performance	Herbivore performance	405	36	403	Y = -0.205X + 0	-0.301	-0.1093	0.04875	-4.208	3.179e-05	0.04209
Herbaceous plant	Grassland	Natural enemy performance	Herbivore performance	832	26	830	Y = 0.311X + 0	0.2459	0.3755	0.03299	9.417	4.453e-20	0.09653
Herbaceous plant	Forest	Natural enemy performance	Herbivore performance	0	0	#N/A	#N/A	#N/A	#N/A	#N/A	#N/A	#N/A	#N/A
Woody plant	Organic cropland	Natural enemy performance	Herbivore performance	244	19	242	Y = -0.242X + 0	-0.3651	-0.1194	0.06237	-3.885	0.0001322	0.0587
Woody plant	Non-organic cropland	Natural enemy performance	Herbivore performance	482	13	480	Y = -0.491X + 0	-0.5704	-0.4125	0.04017	-12.23	4.588e-30	0.2415
Woody plant	Grassland	Natural enemy performance	Herbivore performance	0	0	#N/A	#N/A	#N/A	#N/A	#N/A	#N/A	#N/A	#N/A
Woody plant	Forest	Natural enemy performance	Herbivore performance	333	19	331	Y = 0.254X + 0	0.1492	0.3584	0.05317	4.773	2.725e-06	0.0644
Managed study	Organic cropland	Natural enemy performance	Herbivore performance	1079	39	1077	Y = -0.309X + 0	-0.3661	-0.2521	0.02903	-10.65	3.146e-25	0.09553
Managed study	Non-organic cropland	Natural enemy performance	Herbivore performance	844	35	842	Y = -0.389X + 0	-0.4519	-0.3265	0.03194	-12.19	1.503e-31	0.1515
Managed study	Grassland	Natural enemy performance	Herbivore performance	738	13	736	Y = 0.311X + 0	0.2422	0.3797	0.03503	8.876	5.228e-18	0.09669
Managed study	Forest	Natural enemy performance	Herbivore performance	220	11	218	Y = 0.361X + 0	0.2366	0.4855	0.06316	5.717	3.546e-08	0.1304
Observational study	Organic cropland	Natural enemy performance	Herbivore performance	110	16	108	Y = -0.098X + 0	-0.2899	0.0934	0.09666	-1.017	0.3116	0.009658
Observational study	Non-organic cropland	Natural enemy performance	Herbivore performance	43	14	41	Y = 0.178X + 0	-0.1326	0.4881	0.1537	1.157	0.2541	0.0316
Observational study	Grassland	Natural enemy performance	Herbivore performance	94	13	92	Y = 0.309X + 0	0.1117	0.5056	0.09917	3.113	0.00247	0.09528
Observational study	Forest	Natural enemy performance	Herbivore performance	113	8	111	Y = 0.048X + 0	-0.1402	0.2356	0.09481	0.5029	0.616	0.002274
Overall	Organic cropland	Predator performance	Herbivore performance	604	55	602	Y = -0.306X + 0.005	-0.3855	-0.2264	0.04052	-7.552	1.65e-13	0.08841
Overall	Non-organic cropland	Predator performance	Herbivore performance	622	49	620	Y = -0.246X - 0.12	-0.3178	-0.1741	0.03658	-6.724	4.068e-11	0.06911
Overall	Grassland	Predator performance	Herbivore performance	580	26	578	Y = 0.327X - 0.019	0.2509	0.4021	0.03851	8.479	1.916e-16	0.111
Overall	Forest	Predator performance	Herbivore performance	205	19	203	Y = 0.359X + 0.132	0.2217	0.4954	0.0694	5.167	5.738e-07	0.1178
Temperate	Organic cropland	Predator performance	Herbivore performance	308	30	306	Y = -0.227X + 0.137	-0.3373	-0.116	0.05625	-4.029	7.084e-05	0.05102
Temperate	Non-organic cropland	Predator performance	Herbivore performance	609	47	607	Y = -0.239X - 0.139	-0.311	-0.1667	0.03675	-6.499	1.704e-10	0.06608
Temperate	Grassland	Predator performance	Herbivore performance	578	24	576	Y = 0.327X - 0.019	0.2509	0.4021	0.03851	8.479	1.916e-16	0.111
Temperate	Forest	Predator performance	Herbivore performance	193	14	191	Y = 0.352X + 0.139	0.2117	0.4929	0.07128	4.942	1.682e-06	0.1134
Tropical	Organic cropland	Predator performance	Herbivore performance	288	17	286	Y = -0.382X - 0.135	-0.4938	-0.2701	0.05684	-6.72	9.899e-11	0.1372
Tropical	Non-organic cropland	Predator performance	Herbivore performance	12	1	10	Y = -0.581X + 0.849	-0.6539	-0.5082	0.03268	-17.78	6.758e-09	0.9693
Tropical	Grassland	Predator performance	Herbivore performance	0	0	#N/A	#N/A	#N/A	#N/A	#N/A	#N/A	#N/A	#N/A
Tropical	Forest	Predator performance	Herbivore performance	9	2	7	Y = 0.506X + 0	-0.2646	1.277	0.326	1.553	0.1644	0.2562
Herbaceous plant	Organic cropland	Predator performance	Herbivore performance	427	28	425	Y = -0.294X - 0.09	-0.3869	-0.202	0.04703	-6.259	9.57e-10	0.08551
Herbaceous plant	Non-organic cropland	Predator performance	Herbivore performance	289	35	287	Y = -0.148X - 0.107	-0.2568	-0.0389	0.05537	-2.67	0.008008	0.02424
Herbaceous plant	Grassland	Predator performance	Herbivore performance	578	24	576	Y = 0.327X - 0.019	0.2509	0.4021	0.03851	8.479	1.916e-16	0.111
Herbaceous plant	Forest	Predator performance	Herbivore performance	0	0	#N/A	#N/A	#N/A	#N/A	#N/A	#N/A	#N/A	#N/A
Woody plant	Organic cropland	Predator performance	Herbivore performance	169	19	167	Y = -0.334X + 0.242	-0.4835	-0.1841	0.07581	-4.403	1.897e-05	0.104
Woody plant	Non-organic cropland	Predator performance	Herbivore performance	332	13	330	Y = -0.316X - 0.132	-0.4114	-0.2201	0.04862	-6.494	3.193e-10	0.1164
Woody plant	Grassland	Predator performance	Herbivore performance	0	0	#N/A	#N/A	#N/A	#N/A	#N/A	#N/A	#N/A	#N/A
Woody plant	Forest	Predator performance	Herbivore performance	202	16	200	Y = 0.359X + 0.132	0.2217	0.4954	0.0694	5.167	5.738e-07	0.1178
Managed study	Organic cropland	Predator performance	Herbivore performance	551	35	549	Y = -0.318X - 0.016	-0.4007	-0.2359	0.04196	-7.587	1.423e-13	0.09553
Managed study	Non-organic cropland	Predator performance	Herbivore performance	578	34	576	Y = -0.266X - 0.129	-0.3399	-0.1925	0.03753	-7.094	3.905e-12	0.08166
Managed study	Grassland	Predator performance	Herbivore performance	502	12	500	Y = 0.339X - 0.022	0.2591	0.4197	0.04087	8.304	9.47e-16	0.1212
Managed study	Forest	Predator performance	Herbivore performance	152	10	150	Y = 0.404X + 0.176	0.2464	0.5609	0.07956	5.073	1.139e-06	0.1465
Observational study	Organic cropland	Predator performance	Herbivore performance	45	12	43	Y = -0.104X + 0.277	-0.402	0.1931	0.1473	-0.709	0.4823	0.01211
Observational study	Non-organic cropland	Predator performance	Herbivore performance	43	14	41	Y = 0.178X + 0	-0.1326	0.4881	0.1537	1.157	0.2541	0.0316
Observational study	Grassland	Predator performance	Herbivore performance	76	12	74	Y = 0.239X + 0.003	0.0103	0.4673	0.1147	2.083	0.04073	0.05537
Observational study	Forest	Predator performance	Herbivore performance	50	6	48	Y = 0.219X + 0	-0.0641	0.5022	0.1408	1.555	0.1264	0.04798
Overall	Organic cropland	Parasitoid performance	Herbivore performance	625	55	623	Y = -0.278X - 0.005	-0.3538	-0.203	0.03839	-7.25	1.308e-12	0.08168
Overall	Non-organic cropland	Parasitoid performance	Herbivore performance	304	49	302	Y = -0.634X + 0.276	-0.7377	-0.5294	0.05288	-11.98	1.056e-26	0.3522
Overall	Grassland	Parasitoid performance	Herbivore performance	270	26	268	Y = 0.275X + 0.043	0.1498	0.3993	0.06335	4.335	2.111e-05	0.06939
Overall	Forest	Parasitoid performance	Herbivore performance	145	19	143	Y = 0.107X - 0.204	-0.0473	0.2617	0.07811	1.373	0.1722	0.0144
Temperate	Organic cropland	Parasitoid performance	Herbivore performance	327	14	325	Y = -0.411X - 0.127	-0.5083	-0.3146	0.04922	-8.359	1.869e-15	0.177
Temperate	Non-organic cropland	Parasitoid performance	Herbivore performance	254	10	252	Y = -0.661X + 0.329	-0.7636	-0.5581	0.05217	-12.67	8.715e-29	0.389
Temperate	Grassland	Parasitoid performance	Herbivore performance	254	10	252	Y = 0.275X + 0.043	0.1498	0.3993	0.06335	4.335	2.111e-05	0.06939
Temperate	Forest	Parasitoid performance	Herbivore performance	98	4	96	Y = 0.149X - 0.273	-0.0186	0.3167	0.08448	1.764	0.08087	0.03141
Tropical	Organic cropland	Parasitoid performance	Herbivore performance	266	9	264	Y = -0.122X + 0.145	-0.2357	-0.0083	0.05774	-2.113	0.03552	0.01663
Tropical	Non-organic cropland	Parasitoid performance	Herbivore performance	12	1	10	Y = -0.032X - 0.849	-0.0602	-0.0042	0.01256	-2.565	0.02813	0.3968
Tropical	Grassland	Parasitoid performance	Herbivore performance	0	0	#N/A	#N/A	#N/A	#N/A	#N/A	#N/A	#N/A	#N/A
Tropical	Forest	Parasitoid performance	Herbivore performance	33	1	31	Y = -0.012X + 0	-0.378	0.3545	0.1796	-0.06543	0.9482	0.0001381
Herbaceous plant	Organic cropland	Parasitoid performance	Herbivore performance	518	15	516	Y = -0.311X + 0.073	-0.3917	-0.2294	0.04131	-7.517	2.504e-13	0.09869
Herbaceous plant	Non-organic cropland	Parasitoid performance	Herbivore performance	116	4	114	Y = -0.322X + 0.267	-0.5063	-0.1383	0.09289	-3.469	0.0007373	0.0955
Herbaceous plant	Grassland	Parasitoid performance	Herbivore performance	254	10	252	Y = 0.275X + 0.043	0.1498	0.3993	0.06335	4.335	2.111e-05	0.06939
Herbaceous plant	Forest	Parasitoid performance	Herbivore performance	0	0	#N/A	#N/A	#N/A	#N/A	#N/A	#N/A	#N/A	#N/A
Woody plant	Organic cropland	Parasitoid performance	Herbivore performance	75	8	73	Y = -0.061X - 0.545	-0.2062	0.085	0.07305	-0.8291	0.4098	0.009328
Woody plant	Non-organic cropland	Parasitoid performance	Herbivore performance	150	7	148	Y = -0.862X + 0.282	-0.9693	-0.7552	0.05417	-15.92	7.087e-34	0.6313
Woody plant	Grassland	Parasitoid performance	Herbivore performance	0	0	#N/A	#N/A	#N/A	#N/A	#N/A	#N/A	#N/A	#N/A
Woody plant	Forest	Parasitoid performance	Herbivore performance	131	5	129	Y = 0.107X - 0.204	-0.0473	0.2617	0.07811	1.373	0.1722	0.0144
Managed study	Organic cropland	Parasitoid performance	Herbivore performance	528	13	526	Y = -0.301X + 0.017	-0.3797	-0.2215	0.04027	-7.463	3.521e-13	0.09575
Managed study	Non-organic cropland	Parasitoid performance	Herbivore performance	266	11	264	Y = -0.634X + 0.276	-0.7377	-0.5294	0.05288	-11.98	1.056e-26	0.3522
Managed study	Grassland	Parasitoid performance	Herbivore performance	236	6	234	Y = 0.25X + 0.047	0.1187	0.3814	0.06666	3.751	0.0002219	0.05672
Managed study	Forest	Parasitoid performance	Herbivore performance	68	3	66	Y = 0.275X - 0.393	0.1082	0.4409	0.08333	3.295	0.001586	0.1413
Observational study	Organic cropland	Parasitoid performance	Herbivore performance	65	10	63	Y = -0.095X - 0.184	-0.3398	0.149	0.1223	-0.78	0.4383	0.009566
Observational study	Non-organic cropland	Parasitoid performance	Herbivore performance	0	0	#N/A	#N/A	#N/A	#N/A	#N/A	#N/A	#N/A	#N/A
Observational study	Grassland	Parasitoid performance	Herbivore performance	18	4	16	Y = 0.604X - 0.012	0.2261	0.9816	0.1782	3.389	0.003747	0.4178
Observational study	Forest	Parasitoid performance	Herbivore performance	63	2	61	Y = -0.074X + 0	-0.3296	0.181	0.1277	-0.582	0.5627	0.005522
Supplementary Data 7.2 Relationship between standardized herbivore performance and standardized natural enemy performance. The ecosystem type was re-divided into four categories (i.e., organic cropland v.s. non-organic cropland & grassland & forest, non-organic cropland v.s. organic cropland & grassland & forest, grassland v.s. organic cropland & non-organic cropland & forest, and forest v.s. org…
Interaction type	Ecosystem	Estimate of trophic response category (Y)	Plant species riceness over the control(X)	Number of observations	Number of Studies	d.f.	Regression equation	Slop difference	Std. Error	t-value	P-value	Rsquare
Ecosystem levels	Ecsystem	enemy	Herbivore performance	3241	149	101.7	Y = -0.186X +-0.143X(when Ecosystem==non-organic cropland)+0.502X(when Ecosystem==grassland)+0.352X(when Ecosystem==forest)	-0.1432	0.1055	-1.358	1.58088e-06	0.081
	Ecsystem	enemy	Herbivore performance	3241	149	113.5			0.1055	-1.358	1.58088e-06	0.081
Organic cropland v.s. other levels	Organic cropland	enemy	Herbivore performance	3241	149	115	Y = -0.18X	-0.1694	0.09763	-1.735	0.085416	0.01444
Organic ropland v.s. other levels	Others	enemy	Herbivore performance	3241	149	115.3	Y = -0.011X	-0.1694	0.09763	-1.735	0.085416	0.01444
Non-organic cropland v.s. other levels	Non-organic cropland	enemy	Herbivore performance	3241	149	108.6	Y = -0.327X	-0.351	0.1023	-3.43	0.000805256	0.03502
Non-organic cropland v.s. other levels	Others	enemy	Herbivore performance	3241	149	131.9	Y = 0.024X	-0.351	0.1023	-3.43	0.000805256	0.03502
Grassland v.s. other levels	Grassland	enemy	Herbivore performance	3241	149	116.5	Y = 0.317X	0.4849	0.1131	4.287	4.13708e-05	0.05563
Grassland v.s. other levels	Others	enemy	Herbivore performance	3241	149	101.2	Y = -0.168X	0.4849	0.1131	4.287	4.13708e-05	0.05563
Forest v.s. other levels	Forest	enemy	Herbivore performance	3241	149	120.4	Y = 0.16X	0.276	0.1322	2.088	0.0393018	0.01797
Forest v.s. other levels	Others	enemy	Herbivore performance	3241	149	99.9	Y = -0.116X	0.276	0.1322	2.088	0.0393018	0.01797
Ecosystem levels	Ecsystem	predator	Herbivore performance	1997	135	101.8	Y = -0.255X +0.014X(when Ecosystem==non-organic cropland)+0.577X(when Ecosystem==grassland)+0.455X(when Ecosystem==forest)	0.01434	0.1206	0.119	4.49507e-05	0.07026
Ecosystem levels	Ecsystem	predator	Herbivore performance	1997	135	109.3		0.01434	0.1206	0.119	4.49507e-05	0.07026
Organic cropland v.s. other levels	Organic cropland	predator	Herbivore performance	1997	135	109.9	Y = -0.254X	-0.2791	0.1103	-2.529	0.012867	0.01826
Organic ropland v.s. other levels	Others	predator	Herbivore performance	1997	135	108.5	Y = 0.025X	-0.2791	0.1103	-2.529	0.012867	0.01826
Non-organic cropland v.s. other levels	Non-organic cropland	predator	Herbivore performance	1997	135	107.9	Y = -0.243X	-0.2466	0.1151	-2.142	0.0341453	0.01743
Non-organic cropland v.s. other levels	Others	predator	Herbivore performance	1997	135	125.7	Y = 0.004X	-0.2466	0.1151	-2.142	0.0341453	0.01743
Grassland v.s. other levels	Grassland	predator	Herbivore performance	1997	135	116.5	Y = 0.324X	0.4943	0.129	3.832	0.000228064	0.05056
Grassland v.s. other levels	Others	predator	Herbivore performance	1997	135	95.06	Y = -0.17X	0.4943	0.129	3.832	0.000228064	0.05056
Forest v.s. other levels	Forest	predator	Herbivore performance	1997	135	117.8	Y = 0.196X	0.3135	0.1556	2.015	0.0466821	0.01583
Forest v.s. other levels	Others	predator	Herbivore performance	1997	135	96.24	Y = -0.117X	0.3135	0.1556	2.015	0.0466821	0.01583
Ecosystem levels	Ecsystem	parasitoid	Herbivore performance	1244	49	46.9	Y = -0.055X +-0.438X(when Ecosystem==non-organic cropland)+0.389X(when Ecosystem==grassland)+0.159X(when Ecosystem==forest)	-0.438	0.1506	-2.909	0.000326065	0.07539
Ecosystem levels	Ecsystem	parasitoid	Herbivore performance	1244	49	45.16		-0.438	0.1506	-2.909	0.000326065	0.07539
Organic cropland v.s. other levels	Organic cropland	parasitoid	Herbivore performance	1244	49	41.17	Y = -0.054X	-0.01241	0.1393	-0.08911	0.929409	0.002248
Organic ropland v.s. other levels	Others	parasitoid	Herbivore performance	1244	49	42.87	Y = -0.042X	-0.01241	0.1393	-0.08911	0.929409	0.002248
Non-organic cropland v.s. other levels	Non-organic cropland	parasitoid	Herbivore performance	1244	49	44.33	Y = -0.503X	-0.5873	0.1436	-4.09	0.000169942	0.05906
Non-organic cropland v.s. other levels	Others	parasitoid	Herbivore performance	1244	49	46.42	Y = 0.084X	-0.5873	0.1436	-4.09	0.000169942	0.05906
Grassland v.s. other levels	Grassland	parasitoid	Herbivore performance	1244	49	45.59	Y = 0.347X	0.4988	0.1535	3.249	0.00233535	0.04147
Grassland v.s. other levels	Others	parasitoid	Herbivore performance	1244	49	40.42	Y = -0.152X	0.4988	0.1535	3.249	0.00233535	0.04147
Forest v.s. other levels	Forest	parasitoid	Herbivore performance	1244	49	45.24	Y = 0.085X	0.153	0.2007	0.7622	0.451495	0.004821
Forest v.s. other levels	Others	parasitoid	Herbivore performance	1244	49	32.27	Y = -0.068X	0.153	0.2007	0.7622	0.451495	0.004821
